# Supplementary material for: Mechanisms of thermal strengthening and deterioration in sandstone: Insights from characteristic stress and micro-crack analysis
Source: PLoS One. 2026 Feb 13;21(2):e0342561. doi: 10.1371/journal.pone.0342561 (PMC12904573; doi:10.1371/journal.pone.0342561)
Supplement: S1 File — (ZIP) [file pone.0342561.s001.zip]

Archive with 2 entries (1 files):
- data/
- data/Stress-strain.xlsx
