# Supplementary material for: Mechanisms of thermal strengthening and deterioration in sandstone: Insights from characteristic stress and micro-crack analysis
Source: PLoS One. 2026 Feb 13;21(2):e0342561. doi: 10.1371/journal.pone.0342561 (PMC12904573; doi:10.1371/journal.pone.0342561)
Supplement: S1 File — (ZIP) [file pone.0342561.s001.zip › data/Stress-strain.xlsx]

## Sheet: Sheet1
0	0	0	0	0	0	0	0	0	0	0	0	0	0	0	0	0	0	0	0
0	1.2325	0.0001	0.83525	0.0001	1.14082	0	1.34454	0	1.12045	0	1.20194	0.0001	1.11026	0.0002	1.33436	0	1.01859	0	1.2325
0.0034	1.29361	0.003	1.01859	0.003	1.25287	0.0055	1.45659	0.0074	1.21212	0.0051	1.29361	0.0049	1.17138	0.0091	1.39547	0.0107	1.27324	0.0056	1.32417
0.0071	1.39547	0.0063	1.16119	0.0054	1.35473	0.0091	1.49733	0.0133	1.31398	0.0098	1.38528	0.0081	1.25287	0.0144	1.49733	0.0133	1.33436	0.0108	1.40566
0.0107	1.47696	0.0087	1.21212	0.0076	1.46677	0.0126	1.54826	0.0177	1.39547	0.0141	1.45659	0.0107	1.33436	0.0195	1.589	0.017	1.43621	0.0152	1.49733
0.0148	1.54826	0.0114	1.27324	0.0098	1.54826	0.0162	1.62975	0.0219	1.47696	0.0192	1.55845	0.0132	1.39547	0.0231	1.65012	0.0213	1.55845	0.0194	1.55845
0.0188	1.61956	0.0143	1.34454	0.0119	1.589	0.0209	1.78254	0.0265	1.56863	0.029	1.74179	0.0154	1.47696	0.0268	1.71123	0.0247	1.61956	0.0234	1.62975
0.0234	1.71123	0.0186	1.48714	0.0139	1.65012	0.0268	1.92514	0.0313	1.6603	0.0377	1.82328	0.0182	1.57882	0.0304	1.76216	0.0284	1.69086	0.0293	1.75198
0.0288	1.84365	0.0264	1.67049	0.0168	1.75198	0.0328	2.027	0.0385	1.78254	0.0417	1.88439	0.0217	1.70105	0.0347	1.87421	0.0319	1.79272	0.0365	1.89458
0.0348	1.96588	0.0325	1.73161	0.0201	1.87421	0.0387	2.13904	0.0462	1.90477	0.0464	1.98625	0.0277	1.92514	0.0399	1.97607	0.0356	1.87421	0.0433	2.04737
0.0413	2.06774	0.0375	1.81309	0.0233	2.00663	0.0442	2.26127	0.0535	2.00663	0.0515	2.06774	0.0311	1.96588	0.0453	2.0983	0.0393	1.9557	0.0503	2.17979
0.0471	2.21034	0.0429	1.86402	0.0266	2.12886	0.0489	2.34276	0.0618	2.11867	0.0572	2.21034	0.0341	2.03718	0.0507	2.22053	0.0443	2.0983	0.0554	2.2409
0.0532	2.33257	0.0473	1.96588	0.0299	2.28165	0.0524	2.41406	0.0697	2.26127	0.0623	2.33257	0.0372	2.12886	0.0561	2.3122	0.049	2.22053	0.06	2.3122
0.0589	2.44462	0.0519	2.06774	0.0333	2.41406	0.0562	2.52611	0.0776	2.39369	0.0684	2.43443	0.0403	2.20016	0.0614	2.41406	0.0534	2.34276	0.0641	2.37332
0.0632	2.49555	0.0563	2.20016	0.0364	2.50574	0.0597	2.63815	0.0849	2.51592	0.0749	2.53629	0.0434	2.29183	0.0664	2.53629	0.0584	2.48536	0.0686	2.46499
0.067	2.59741	0.0608	2.3122	0.0387	2.56685	0.0633	2.74001	0.0888	2.55667	0.0806	2.64834	0.0472	2.42425	0.0713	2.66871	0.0632	2.61778	0.0727	2.56685
0.071	2.69927	0.0649	2.42425	0.0407	2.62797	0.0668	2.83168	0.0928	2.61778	0.0863	2.76038	0.0517	2.56685	0.076	2.79094	0.066	2.63815	0.0772	2.6789
0.0753	2.76038	0.0681	2.53629	0.0429	2.70945	0.0705	2.88261	0.0972	2.69927	0.092	2.86224	0.056	2.68908	0.0796	2.87243	0.0686	2.68908	0.0826	2.81131
0.0801	2.88261	0.071	2.61778	0.045	2.81131	0.074	2.97429	0.1024	2.80113	0.0969	2.97429	0.0604	2.80113	0.0828	2.94373	0.0718	2.79094	0.0881	2.94373
0.0854	2.97429	0.0738	2.70945	0.0472	2.8928	0.0775	3.07615	0.1092	2.92336	0.1013	3.09652	0.0648	2.92336	0.0857	3.0354	0.0759	2.92336	0.0938	3.06596
0.0882	3.06596	0.0765	2.8215	0.0495	3.00485	0.0811	3.19838	0.115	3.05577	0.1057	3.18819	0.0678	2.98447	0.0888	3.11689	0.0798	3.06596	0.0992	3.20856
0.0922	3.16782	0.079	2.92336	0.0519	3.11689	0.0852	3.32061	0.121	3.15763	0.1085	3.25949	0.0706	3.05577	0.0921	3.20856	0.0834	3.16782	0.1045	3.33079
0.0967	3.30024	0.0813	3.0354	0.0542	3.19838	0.089	3.44284	0.1267	3.26968	0.1117	3.34098	0.0732	3.13726	0.0957	3.31042	0.0874	3.29005	0.1072	3.35117
0.1	3.39191	0.0833	3.13726	0.0571	3.32061	0.0925	3.55488	0.1327	3.37154	0.1153	3.42247	0.0758	3.21875	0.1001	3.42247	0.0921	3.41228	0.1097	3.43265
0.103	3.50396	0.0857	3.23912	0.0598	3.42247	0.0961	3.62619	0.1375	3.48358	0.1208	3.5447	0.0789	3.31042	0.1043	3.53451	0.0951	3.4734	0.1124	3.51414
0.106	3.616	0.0881	3.36135	0.0624	3.53451	0.0992	3.74842	0.141	3.55488	0.1261	3.67712	0.0824	3.43265	0.1086	3.66693	0.0976	3.57526	0.1165	3.62619
0.109	3.72805	0.0908	3.45303	0.0653	3.65674	0.1023	3.86046	0.1444	3.63637	0.1309	3.79935	0.0862	3.55488	0.1126	3.77898	0.1003	3.64656	0.1211	3.73823
0.113	3.81972	0.093	3.55488	0.068	3.76879	0.1053	3.99288	0.1479	3.71786	0.1362	3.92158	0.0903	3.67712	0.1165	3.88083	0.1028	3.72805	0.1254	3.84009
0.117	3.93176	0.0953	3.66693	0.0704	3.89102	0.1078	4.07437	0.1511	3.81972	0.141	4.01325	0.0939	3.8299	0.12	3.98269	0.1054	3.8299	0.1298	3.97251
0.12	4.03362	0.0974	3.73823	0.0731	4.02344	0.1101	4.17623	0.1548	3.90121	0.1438	4.06418	0.0977	3.94195	0.1234	4.08455	0.1081	3.94195	0.1342	4.10492
0.123	4.13548	0.0994	3.81972	0.0756	4.13548	0.1124	4.27808	0.1581	4.01325	0.1463	4.13548	0.1013	4.07437	0.1264	4.16604	0.1115	4.05399	0.1384	4.22716
0.126	4.22716	0.1013	3.91139	0.0777	4.21697	0.1146	4.37994	0.1613	4.10492	0.1487	4.21697	0.1046	4.14567	0.1295	4.25771	0.1146	4.15585	0.1409	4.27808
0.128	4.3392	0.1029	3.99288	0.0796	4.29846	0.1165	4.4818	0.1652	4.18641	0.1525	4.34939	0.1074	4.23734	0.1327	4.35957	0.118	4.23734	0.1436	4.3392
0.131	4.43087	0.1046	4.06418	0.0815	4.37994	0.1187	4.58366	0.1687	4.30864	0.1559	4.47162	0.1102	4.31883	0.136	4.46143	0.1214	4.36976	0.146	4.42069
0.133	4.54292	0.1062	4.16604	0.0833	4.44106	0.1207	4.67534	0.1722	4.4105	0.1596	4.59385	0.1129	4.42069	0.1391	4.5531	0.1252	4.47162	0.1486	4.50218
0.135	4.65496	0.108	4.2679	0.0848	4.53273	0.1228	4.75682	0.1757	4.54292	0.1635	4.66515	0.1156	4.50218	0.1421	4.66515	0.1286	4.57348	0.152	4.62441
0.137	4.74664	0.1094	4.35957	0.0866	4.63459	0.1246	4.85868	0.1795	4.63459	0.1674	4.75682	0.1183	4.58366	0.145	4.75682	0.132	4.69571	0.1557	4.73645
0.139	4.85868	0.111	4.4818	0.0884	4.74664	0.1265	4.92998	0.1833	4.73645	0.1712	4.8485	0.1211	4.69571	0.1477	4.85868	0.135	4.82812	0.1593	4.8485
0.142	4.95036	0.1128	4.58366	0.0905	4.87905	0.1286	5.03184	0.1867	4.8485	0.1753	4.96054	0.1236	4.78738	0.1503	4.96054	0.1386	4.92998	0.1631	4.95036
0.144	5.0624	0.1146	4.68552	0.0927	5.00129	0.1302	5.12352	0.1906	4.92998	0.1786	5.07259	0.1267	4.88924	0.1531	5.05221	0.1422	5.05221	0.167	5.07259
0.146	5.16426	0.116	4.79757	0.0952	5.10314	0.1323	5.22538	0.1936	5.04203	0.1828	5.18463	0.1298	5.00129	0.1559	5.16426	0.1452	5.15407	0.1708	5.18463
0.149	5.25593	0.1181	4.89943	0.0975	5.21519	0.1341	5.32723	0.1968	5.1337	0.1864	5.30686	0.1329	5.11333	0.1591	5.26612	0.1487	5.25593	0.1748	5.28649
0.15	5.35779	0.1199	5.02166	0.1	5.32723	0.1359	5.41891	0.2	5.24575	0.19	5.42909	0.1361	5.21519	0.1621	5.38835	0.152	5.36798	0.1785	5.38835
0.152	5.44947	0.1216	5.12352	0.102	5.43928	0.1378	5.54114	0.2035	5.34761	0.194	5.54114	0.139	5.32723	0.1649	5.49021	0.155	5.43928	0.182	5.50039
0.154	5.54114	0.1233	5.21519	0.1041	5.54114	0.1397	5.66337	0.2063	5.46984	0.1978	5.62263	0.1419	5.43928	0.168	5.61244	0.1577	5.53095	0.1856	5.62263
0.155	5.65318	0.1253	5.32723	0.1059	5.643	0.1414	5.75504	0.2094	5.5717	0.2011	5.74486	0.1449	5.54114	0.1711	5.7143	0.1601	5.61244	0.1892	5.72449
0.156	5.74486	0.127	5.42909	0.1078	5.72449	0.1433	5.83653	0.2123	5.69393	0.204	5.82634	0.1481	5.62263	0.1742	5.83653	0.1629	5.70411	0.1924	5.82634
0.158	5.83653	0.129	5.53095	0.1093	5.82634	0.1452	5.93839	0.2151	5.79579	0.2073	5.9282	0.1513	5.72449	0.1772	5.94858	0.1657	5.80597	0.196	5.9282
0.16	5.9282	0.1307	5.643	0.111	5.96895	0.147	6.03006	0.2181	5.90783	0.2102	6.01988	0.154	5.83653	0.1801	6.04025	0.1685	5.89765	0.1992	6.04025
0.161	6.00969	0.1325	5.72449	0.1125	6.06062	0.1485	6.13192	0.2207	5.9995	0.2126	6.16248	0.157	5.93839	0.1832	6.13192	0.1715	5.96895	0.2025	6.13192
0.163	6.11155	0.1339	5.82634	0.1142	6.17267	0.1504	6.2236	0.2232	6.11155	0.2152	6.26434	0.1597	6.04025	0.1866	6.25415	0.174	6.07081	0.2058	6.25415
0.165	6.21341	0.1354	5.91802	0.1158	6.26434	0.152	6.31527	0.2254	6.18285	0.2185	6.32545	0.1624	6.15229	0.1898	6.35601	0.1767	6.16248	0.2093	6.33564
0.167	6.30508	0.137	6.00969	0.1176	6.33564	0.1537	6.42731	0.2276	6.30508	0.2216	6.41713	0.1654	6.26434	0.1921	6.42731	0.1792	6.26434	0.2124	6.40694
0.169	6.41713	0.1386	6.11155	0.119	6.4375	0.1555	6.52917	0.2297	6.40694	0.225	6.49861	0.1681	6.37638	0.1948	6.53936	0.1818	6.35601	0.2157	6.5088
0.171	6.49861	0.1402	6.21341	0.1208	6.5088	0.1571	6.66159	0.2321	6.48843	0.2279	6.59029	0.1706	6.46806	0.1971	6.60047	0.1846	6.44769	0.2189	6.62085
0.173	6.61066	0.1417	6.30508	0.1223	6.5801	0.1591	6.77363	0.2345	6.59029	0.2308	6.68196	0.1735	6.56992	0.1993	6.68196	0.1882	6.55973	0.2219	6.7227
0.175	6.70233	0.1431	6.39676	0.1239	6.68196	0.1608	6.89587	0.2368	6.71252	0.2334	6.79401	0.176	6.66159	0.2015	6.76345	0.1905	6.68196	0.2249	6.82456
0.177	6.81438	0.1448	6.49861	0.1254	6.76345	0.163	6.99772	0.2393	6.82456	0.2361	6.88568	0.1786	6.74308	0.2037	6.84494	0.1941	6.79401	0.228	6.90605
0.179	6.9468	0.1465	6.60047	0.1268	6.86531	0.1647	7.11996	0.2417	6.91624	0.2385	6.99772	0.1814	6.85512	0.2064	6.95698	0.1974	6.90605	0.2309	7.00791
0.181	7.03847	0.1483	6.70233	0.1283	6.96717	0.1665	7.24219	0.2439	7.02828	0.2412	7.0894	0.1841	6.9468	0.209	7.06903	0.2007	7.02828	0.234	7.0894
0.183	7.15051	0.1498	6.83475	0.1298	7.07921	0.1685	7.33386	0.2463	7.11996	0.244	7.19126	0.1867	7.05884	0.2118	7.20144	0.2044	7.10977	0.2374	7.18107
0.184	7.26256	0.1514	6.9468	0.1314	7.17089	0.1702	7.43572	0.2484	7.21163	0.2467	7.26256	0.1895	7.15051	0.2146	7.32367	0.2084	7.25237	0.2406	7.28293
0.185	7.3746	0.153	7.04865	0.1332	7.29312	0.1719	7.54776	0.2505	7.32367	0.2492	7.36442	0.1922	7.24219	0.2175	7.41535	0.2111	7.33386	0.2437	7.39498
0.187	7.46628	0.1548	7.15051	0.1348	7.39498	0.1735	7.63944	0.2526	7.41535	0.252	7.47646	0.1946	7.33386	0.22	7.53758	0.2146	7.4459	0.2473	7.47646
0.189	7.58851	0.1562	7.24219	0.1366	7.50702	0.1752	7.75148	0.2548	7.50702	0.2548	7.59869	0.1973	7.41535	0.2229	7.63944	0.218	7.54776	0.2506	7.58851
0.19	7.68018	0.1576	7.33386	0.1382	7.61907	0.1769	7.85334	0.2566	7.59869	0.2573	7.71074	0.2	7.53758	0.2256	7.75148	0.2214	7.68018	0.2539	7.68018
0.192	7.79223	0.1592	7.42553	0.1397	7.7413	0.1786	7.93483	0.2584	7.68018	0.2601	7.82278	0.2026	7.64962	0.2286	7.84316	0.2247	7.79223	0.2572	7.79223
0.194	7.89409	0.1609	7.54776	0.1413	7.84316	0.1803	8.03669	0.2604	7.78204	0.2627	7.91446	0.2051	7.75148	0.2311	7.96539	0.2281	7.89409	0.2608	7.8839
0.196	7.99594	0.1622	7.62925	0.1428	7.94501	0.1821	8.10799	0.262	7.8839	0.2652	8.0265	0.2077	7.85334	0.2339	8.07743	0.2305	8.00613	0.264	7.96539
0.197	8.0978	0.1638	7.7413	0.1444	8.0265	0.1837	8.22003	0.2638	7.98576	0.2678	8.11818	0.2104	7.9552	0.2367	8.17929	0.2342	8.06725	0.2674	8.07743
0.199	8.19966	0.1653	7.85334	0.146	8.11818	0.1853	8.31171	0.2658	8.07743	0.2703	8.23022	0.2129	8.05706	0.2395	8.28115	0.2371	8.15892	0.271	8.16911
0.2	8.30152	0.1668	7.94501	0.1474	8.22003	0.1869	8.40338	0.2674	8.16911	0.2726	8.33208	0.2154	8.14873	0.2424	8.38301	0.2399	8.26078	0.2744	8.27096
0.202	8.38301	0.1681	8.03669	0.1491	8.32189	0.1883	8.51543	0.2691	8.29134	0.2749	8.41357	0.2183	8.23022	0.2451	8.48487	0.2431	8.38301	0.2776	8.37282
0.203	8.49505	0.1699	8.14873	0.1507	8.43394	0.1897	8.59691	0.2713	8.38301	0.2775	8.50524	0.2208	8.33208	0.248	8.58673	0.2466	8.4645	0.2808	8.50524
0.205	8.59691	0.1713	8.26078	0.1523	8.5358	0.1912	8.69877	0.273	8.49505	0.2794	8.59691	0.2237	8.43394	0.2506	8.6784	0.2498	8.6071	0.2848	8.58673
0.206	8.69877	0.1729	8.37282	0.1537	8.63766	0.1928	8.80063	0.2747	8.58673	0.2822	8.69877	0.2266	8.52561	0.2533	8.77007	0.2537	8.69877	0.2879	8.70896
0.208	8.80063	0.1742	8.47468	0.1553	8.7497	0.1942	8.91268	0.2765	8.69877	0.2845	8.81082	0.2291	8.64784	0.256	8.88212	0.2567	8.77007	0.2912	8.80063
0.209	8.91268	0.1758	8.57654	0.1567	8.87193	0.1956	9.02472	0.2782	8.80063	0.2865	8.93305	0.232	8.72933	0.2587	8.97379	0.2601	8.89231	0.2948	8.90249
0.211	9.00435	0.1772	8.6784	0.1582	8.97379	0.1972	9.12658	0.2803	8.88212	0.2888	9.04509	0.2346	8.821	0.2615	9.08584	0.2639	8.99416	0.2982	9.01454
0.212	9.1164	0.1788	8.79045	0.1596	9.07565	0.1986	9.21825	0.2816	9.01454	0.2911	9.15714	0.2371	8.95342	0.2641	9.17751	0.2671	9.10621	0.3017	9.1164
0.213	9.22844	0.18	8.88212	0.161	9.17751	0.1999	9.3303	0.2832	9.1164	0.2935	9.26918	0.24	9.04509	0.2667	9.27937	0.2703	9.21825	0.3051	9.23863
0.214	9.35067	0.1814	8.97379	0.1623	9.29974	0.2014	9.41179	0.285	9.20807	0.2956	9.35067	0.2427	9.16732	0.2692	9.38123	0.2729	9.32011	0.3085	9.36086
0.216	9.44234	0.1827	9.06547	0.1637	9.38123	0.203	9.50346	0.2866	9.30993	0.2977	9.44234	0.2449	9.28956	0.2718	9.48309	0.2765	9.4016	0.3125	9.44234
0.217	9.5442	0.1838	9.14695	0.1652	9.46272	0.2042	9.61551	0.2879	9.42197	0.2998	9.52383	0.2476	9.37104	0.2744	9.58495	0.2796	9.50346	0.3159	9.53402
0.218	9.62569	0.1851	9.24881	0.1665	9.55439	0.2057	9.70718	0.2897	9.52383	0.3019	9.62569	0.2504	9.4729	0.2772	9.69699	0.2829	9.60532	0.3188	9.64606
0.22	9.71736	0.1863	9.35067	0.1678	9.65625	0.207	9.80904	0.2914	9.61551	0.3037	9.74792	0.2527	9.55439	0.2796	9.78867	0.2858	9.68681	0.322	9.74792
0.221	9.81922	0.1876	9.45253	0.1693	9.75811	0.2085	9.92108	0.2929	9.71736	0.3052	9.87015	0.2552	9.65625	0.2822	9.9109	0.2888	9.76829	0.3257	9.84978
0.222	9.92108	0.1888	9.5442	0.171	9.88034	0.2101	10.0229	0.2943	9.81922	0.3079	9.97201	0.258	9.73774	0.2848	10.0026	0.2918	9.89052	0.33	9.95164
0.223	10.0331	0.19	9.64606	0.1725	9.9822	0.2114	10.1248	0.296	9.9109	0.3101	10.1044	0.2605	9.8396	0.2875	10.1146	0.2952	9.97201	0.3325	10.0535
0.225	10.1146	0.1913	9.75811	0.1739	10.0739	0.2128	10.2267	0.2975	10.0128	0.3124	10.2063	0.2629	9.93127	0.29	10.2267	0.2983	10.0739	0.336	10.1452
0.225	10.2267	0.1925	9.85997	0.1751	10.1859	0.2142	10.3183	0.299	10.1044	0.3144	10.298	0.2654	10.0535	0.2926	10.3183	0.3014	10.1859	0.34	10.2572
0.227	10.3285	0.1937	9.95164	0.1764	10.2878	0.2157	10.4304	0.3004	10.2063	0.3164	10.3795	0.2682	10.1757	0.2952	10.4304	0.3046	10.2776	0.3434	10.3591
0.228	10.4202	0.195	10.0433	0.1778	10.41	0.217	10.5322	0.302	10.298	0.3185	10.4711	0.2705	10.2776	0.2977	10.5221	0.3078	10.3795	0.3467	10.4609
0.228	10.5221	0.1961	10.1452	0.1788	10.5119	0.2184	10.6239	0.3032	10.4202	0.3205	10.5526	0.2731	10.3896	0.3003	10.6137	0.3109	10.4915	0.3502	10.5628
0.23	10.6137	0.1974	10.2674	0.1802	10.6137	0.2197	10.736	0.3047	10.5119	0.3224	10.6545	0.2758	10.5119	0.3027	10.7258	0.3142	10.5832	0.3528	10.6443
0.232	10.7156	0.1988	10.3693	0.1815	10.7461	0.2211	10.8378	0.3062	10.6137	0.3243	10.7461	0.2783	10.6137	0.3052	10.8378	0.3174	10.6748	0.3566	10.7461
0.233	10.8174	0.2001	10.4711	0.1827	10.8276	0.2224	10.9397	0.3078	10.7054	0.3257	10.8582	0.2809	10.6952	0.3078	10.9601	0.3206	10.7767	0.3592	10.8378
0.234	10.9193	0.2012	10.5526	0.1839	10.9091	0.2238	11.0415	0.3093	10.7971	0.3272	10.9601	0.2835	10.7971	0.3101	11.0721	0.3239	10.8887	0.3626	10.9295
0.235	11.0212	0.2023	10.6748	0.1851	11.0008	0.2252	11.1434	0.3107	10.8887	0.3283	11.0823	0.2858	10.8989	0.3125	11.1638	0.3274	10.9702	0.3658	11.0415
0.236	11.1434	0.2035	10.7563	0.1865	11.0823	0.2265	11.2453	0.3119	11.0212	0.3303	11.1739	0.2883	10.9906	0.3151	11.2351	0.3306	11.0925	0.3691	11.1536
0.237	11.2351	0.2047	10.8684	0.1875	11.1841	0.2278	11.3369	0.3133	11.1128	0.3328	11.2758	0.2906	11.0721	0.3176	11.3064	0.3335	11.1841	0.3727	11.2453
0.238	11.3369	0.2061	11.0008	0.1888	11.2656	0.2292	11.4388	0.3148	11.2147	0.3343	11.3675	0.2929	11.1943	0.3201	11.4286	0.3365	11.2758	0.3762	11.3369
0.24	11.4388	0.2076	11.1128	0.1901	11.3573	0.2304	11.5814	0.3163	11.3165	0.3369	11.4693	0.2956	11.286	0.3226	11.561	0.34	11.3777	0.3799	11.449
0.241	11.5406	0.209	11.2249	0.1913	11.4388	0.2319	11.6832	0.318	11.4082	0.3386	11.5508	0.298	11.3777	0.3249	11.6425	0.3431	11.4897	0.3825	11.5406
0.242	11.6425	0.2104	11.3267	0.1924	11.5406	0.2331	11.7851	0.3193	11.5203	0.3406	11.6731	0.3001	11.4897	0.3276	11.7444	0.3461	11.6018	0.3865	11.6425
0.243	11.7444	0.2119	11.4388	0.1936	11.6527	0.2344	11.887	0.3206	11.6221	0.3423	11.7749	0.3027	11.6018	0.3301	11.8462	0.3492	11.6934	0.3897	11.7444
0.244	11.836	0.213	11.5508	0.195	11.7546	0.2357	11.9685	0.3223	11.7342	0.3439	11.887	0.3052	11.6934	0.3326	11.9379	0.3521	11.8055	0.3929	11.836
0.245	11.9379	0.2144	11.6425	0.1962	11.8564	0.237	12.0703	0.3235	11.8259	0.3457	12.0092	0.3076	11.8055	0.3351	12.0499	0.3553	11.8971	0.3964	11.9379
0.247	12.0499	0.2156	11.7342	0.1974	11.9685	0.2383	12.1824	0.3251	11.9379	0.3471	12.1212	0.3099	11.8971	0.3374	12.1314	0.3583	11.999	0.3997	12.0397
0.247	12.1518	0.2169	11.836	0.1988	12.0703	0.2397	12.3148	0.3264	12.0601	0.3487	12.1925	0.3122	11.999	0.3399	12.2231	0.3612	12.1009	0.4031	12.1416
0.248	12.2435	0.218	11.9175	0.1999	12.162	0.2412	12.4064	0.3277	12.162	0.3503	12.2842	0.3146	12.0907	0.3426	12.3453	0.3642	12.1925	0.4063	12.2435
0.249	12.3759	0.2192	12.0092	0.2012	12.2638	0.2422	12.5185	0.329	12.274	0.3521	12.3963	0.3169	12.1925	0.3448	12.437	0.3674	12.2944	0.4095	12.3453
0.251	12.4472	0.2205	12.1111	0.2023	12.3555	0.2436	12.6204	0.3304	12.3759	0.3538	12.5185	0.3194	12.2842	0.3474	12.549	0.3705	12.3861	0.4124	12.4574
0.251	12.549	0.2215	12.2129	0.2034	12.4676	0.2449	12.7018	0.3315	12.4676	0.355	12.5898	0.3217	12.3759	0.3499	12.6611	0.3735	12.4879	0.4158	12.5694
0.253	12.6713	0.2229	12.3046	0.2045	12.5389	0.2459	12.7833	0.3327	12.5796	0.357	12.6713	0.3238	12.4879	0.3523	12.763	0.3766	12.5898	0.419	12.6713
0.254	12.7833	0.2242	12.3963	0.2058	12.6611	0.2472	12.8648	0.334	12.6713	0.3576	12.763	0.3262	12.6	0.3551	12.8954	0.3798	12.6916	0.4222	12.7833
0.255	12.8954	0.2252	12.5083	0.2069	12.763	0.2484	12.987	0.3351	12.7731	0.3585	12.875	0.3285	12.7018	0.3576	12.9769	0.3828	12.8037	0.425	12.8852
0.257	12.9667	0.2266	12.6204	0.2082	12.875	0.2496	13.0787	0.3362	12.875	0.3599	12.9972	0.3306	12.8037	0.3601	13.0991	0.3858	12.9056	0.4282	12.987
0.257	13.0889	0.2277	12.7222	0.2094	12.9565	0.2507	13.1704	0.3375	12.9972	0.3613	13.0685	0.3331	12.9361	0.3624	13.1908	0.389	12.9972	0.4314	13.0889
0.259	13.1704	0.2288	12.8241	0.2103	13.0889	0.2519	13.2824	0.3387	13.0889	0.3628	13.1908	0.3352	13.0278	0.3648	13.2926	0.3919	13.1093	0.4346	13.2111
0.259	13.2824	0.2299	12.9259	0.2117	13.2213	0.2531	13.3843	0.3399	13.201	0.3643	13.3028	0.3375	13.1398	0.3672	13.3843	0.3949	13.2111	0.4377	13.3028
0.261	13.3843	0.2311	13.0176	0.213	13.3537	0.2543	13.4862	0.341	13.3028	0.3658	13.4148	0.3396	13.2417	0.3697	13.4862	0.3979	13.3232	0.4407	13.4148
0.262	13.5065	0.2321	13.1093	0.2142	13.4556	0.2554	13.5778	0.3423	13.3945	0.3678	13.4862	0.342	13.3436	0.3719	13.5676	0.4008	13.4148	0.4439	13.5167
0.263	13.6084	0.2333	13.2315	0.2155	13.5676	0.2564	13.6797	0.3435	13.5167	0.37	13.588	0.3442	13.4047	0.3742	13.6899	0.4037	13.5269	0.4468	13.6186
0.263	13.7001	0.2347	13.3436	0.2166	13.6593	0.2576	13.7917	0.3447	13.6186	0.3709	13.6899	0.3462	13.5065	0.3766	13.7815	0.4066	13.6186	0.4498	13.7306
0.264	13.8121	0.2357	13.4352	0.2178	13.7714	0.2589	13.9038	0.3457	13.7001	0.3724	13.7815	0.3483	13.6491	0.379	13.8834	0.4096	13.7102	0.4528	13.8325
0.265	13.9241	0.237	13.5371	0.219	13.863	0.2602	14.026	0.3469	13.8223	0.374	13.8834	0.3505	13.7306	0.3814	13.9954	0.4126	13.7917	0.4559	13.9343
0.266	14.0158	0.2381	13.6491	0.2201	13.9649	0.2612	14.1482	0.3483	13.9241	0.3754	13.9853	0.3525	13.8427	0.3837	14.0871	0.4154	13.9038	0.4588	14.0464
0.267	14.1075	0.239	13.751	0.2211	14.0566	0.2625	14.2195	0.3495	14.0566	0.3769	14.1177	0.3548	13.9241	0.3861	14.1992	0.4183	14.0056	0.4617	14.1482
0.268	14.1992	0.24	13.863	0.2222	14.1584	0.2638	14.3214	0.3509	14.1686	0.3781	14.2195	0.3569	14.0362	0.3883	14.2806	0.4212	14.138	0.4648	14.2603
0.269	14.3112	0.241	13.9649	0.2234	14.2501	0.2648	14.4233	0.3521	14.2603	0.3795	14.352	0.3591	14.1279	0.3903	14.3825	0.4241	14.2399	0.4675	14.3723
0.271	14.3927	0.2421	14.0668	0.2244	14.3621	0.2661	14.5047	0.3534	14.3621	0.3808	14.4538	0.3613	14.2094	0.3926	14.4844	0.4268	14.3418	0.4706	14.464
0.272	14.4844	0.2431	14.1686	0.2256	14.464	0.2672	14.6168	0.3544	14.4538	0.3822	14.5455	0.3635	14.3214	0.3948	14.5761	0.4298	14.4334	0.4737	14.5557
0.273	14.5964	0.2442	14.2705	0.2268	14.5761	0.2684	14.6983	0.3558	14.5659	0.3835	14.6372	0.3656	14.4233	0.3966	14.6575	0.4326	14.5353	0.4763	14.6677
0.274	14.7085	0.2452	14.4029	0.2278	14.6473	0.2695	14.7899	0.3567	14.6575	0.3845	14.7288	0.3678	14.5251	0.3988	14.7594	0.4353	14.6677	0.4794	14.7899
0.275	14.8103	0.2466	14.5047	0.2287	14.7696	0.2706	14.902	0.3578	14.7594	0.3859	14.8511	0.3702	14.6372	0.401	14.8511	0.4382	14.7594	0.4823	14.8918
0.276	14.9122	0.2478	14.6168	0.2298	14.8714	0.2716	14.9937	0.3586	14.8307	0.3873	14.9326	0.3719	14.7288	0.4033	14.9529	0.4412	14.8307	0.4851	14.9835
0.277	15.0242	0.2487	14.7187	0.2308	14.9733	0.2728	15.0955	0.3598	14.9122	0.3883	15.0242	0.374	14.8205	0.4054	15.0548	0.4439	14.9631	0.4879	15.0853
0.278	15.1159	0.2499	14.8205	0.2319	15.0752	0.2741	15.2279	0.361	15.0344	0.3898	15.1159	0.376	14.9224	0.4076	15.1566	0.4466	15.0446	0.4906	15.1872
0.279	15.177	0.251	14.902	0.2329	15.1668	0.2754	15.3604	0.3622	15.1363	0.3908	15.2076	0.3778	15.0242	0.4099	15.2483	0.4493	15.1465	0.4932	15.2789
0.28	15.2789	0.2522	15.0039	0.2339	15.2789	0.2766	15.4724	0.3633	15.2483	0.3922	15.3196	0.3804	15.2178	0.4118	15.3705	0.4521	15.2585	0.4959	15.3909
0.281	15.3807	0.2534	15.1159	0.2348	15.3909	0.2779	15.6048	0.3641	15.3298	0.3935	15.4011	0.3833	15.34	0.4142	15.4622	0.4546	15.3502	0.4988	15.4826
0.282	15.4826	0.2547	15.2279	0.236	15.4928	0.279	15.6965	0.365	15.4011	0.3947	15.5233	0.3851	15.4011	0.4162	15.5845	0.4574	15.4419	0.5017	15.5743
0.283	15.5743	0.2557	15.34	0.2369	15.5743	0.2802	15.7984	0.3663	15.5233	0.3958	15.6456	0.3867	15.4724	0.4185	15.6761	0.4603	15.5437	0.5044	15.6863
0.284	15.6863	0.2569	15.4317	0.2377	15.6863	0.2814	15.9002	0.3675	15.6354	0.3971	15.7372	0.3885	15.5437	0.4206	15.7882	0.4629	15.6456	0.5073	15.778
0.285	15.7882	0.258	15.5335	0.2389	15.7678	0.2823	15.9817	0.3686	15.7372	0.3984	15.8595	0.3901	15.6456	0.4225	15.9002	0.4656	15.7372	0.51	15.8697
0.286	15.89	0.259	15.5946	0.24	15.8493	0.2834	16.053	0.3696	15.8391	0.3993	15.941	0.3918	15.7372	0.4246	15.9919	0.4687	15.8289	0.513	15.9512
0.287	16.0123	0.2598	15.6965	0.2409	15.9613	0.2843	16.1345	0.3704	15.9308	0.4006	16.0224	0.3938	15.8493	0.4264	16.0938	0.4711	15.9308	0.5155	16.0428
0.288	16.1141	0.2609	15.7984	0.2419	16.053	0.2853	16.2262	0.3716	16.0326	0.4017	16.1141	0.3957	15.9512	0.4284	16.1752	0.4738	16.0224	0.5181	16.1447
0.29	16.2058	0.2619	15.8798	0.2431	16.1651	0.2865	16.3484	0.3725	16.1345	0.4029	16.2364	0.3979	16.0632	0.4304	16.2975	0.4765	16.1243	0.5207	16.2567
0.291	16.2975	0.2627	15.9715	0.2439	16.2465	0.2876	16.4604	0.3737	16.2262	0.4043	16.3382	0.4	16.1854	0.4323	16.4095	0.4793	16.2364	0.5234	16.3484
0.292	16.4197	0.2637	16.053	0.2451	16.3484	0.2888	16.5725	0.3746	16.3178	0.4056	16.4503	0.4023	16.2873	0.4344	16.4808	0.4821	16.3382	0.5262	16.4706
0.293	16.5216	0.2646	16.1345	0.2462	16.4706	0.2895	16.6947	0.3757	16.4299	0.4067	16.5521	0.4047	16.3688	0.4366	16.603	0.485	16.4299	0.5287	16.5725
0.294	16.6132	0.2655	16.2567	0.2473	16.603	0.2906	16.8169	0.3768	16.5317	0.4078	16.6642	0.4065	16.4808	0.4388	16.6845	0.4878	16.5419	0.5313	16.6642
0.295	16.7253	0.2668	16.3993	0.2484	16.6947	0.2917	16.9188	0.3779	16.6234	0.4087	16.7762	0.4085	16.5725	0.4409	16.7864	0.4904	16.654	0.534	16.7558
0.296	16.8169	0.2681	16.5419	0.2495	16.7762	0.2926	17.0003	0.3789	16.7355	0.4099	16.8984	0.4104	16.6845	0.443	16.8882	0.4931	16.766	0.5367	16.8475
0.296	16.9392	0.2691	16.6336	0.2506	16.8679	0.2937	17.1022	0.3799	16.8271	0.4111	16.9799	0.4123	16.7762	0.4451	16.9901	0.4956	16.8781	0.5392	16.9392
0.297	17.041	0.2704	16.7457	0.2515	16.9596	0.2946	17.1836	0.3808	16.9188	0.4123	17.092	0.4142	16.8781	0.4471	17.0818	0.4983	16.9799	0.5418	17.041
0.298	17.1327	0.2714	16.8679	0.2526	17.0716	0.2956	17.2753	0.3821	17.0512	0.4137	17.2549	0.4159	16.9799	0.4494	17.204	0.5011	17.0716	0.5446	17.1735
0.299	17.2855	0.2726	16.9392	0.2535	17.1633	0.2965	17.3568	0.3833	17.1735	0.4153	17.3466	0.4177	17.0818	0.4517	17.3262	0.5036	17.1633	0.5468	17.2651
0.3	17.4281	0.2736	17.0716	0.2544	17.2651	0.2976	17.4892	0.3842	17.2855	0.4164	17.4688	0.4197	17.1836	0.454	17.4688	0.5061	17.2651	0.5493	17.3772
0.301	17.5402	0.2744	17.1327	0.2554	17.3568	0.2987	17.5707	0.3854	17.3975	0.4176	17.5707	0.4215	17.2753	0.4561	17.5707	0.5088	17.3772	0.5522	17.479
0.302	17.6318	0.2752	17.2142	0.2562	17.4587	0.2998	17.7031	0.3863	17.479	0.4185	17.6522	0.4237	17.4281	0.4582	17.6827	0.5114	17.4892	0.5547	17.5911
0.303	17.7337	0.2762	17.3059	0.257	17.5605	0.3008	17.8254	0.387	17.5707	0.4196	17.7235	0.4258	17.5503	0.4606	17.7846	0.5139	17.5911	0.5571	17.6929
0.304	17.8152	0.2772	17.4077	0.2581	17.6726	0.302	17.917	0.3879	17.6726	0.4206	17.8254	0.4282	17.6522	0.4624	17.917	0.5166	17.6929	0.5596	17.7846
0.304	17.8967	0.278	17.4994	0.2593	17.7744	0.3033	17.9883	0.3889	17.7744	0.4215	17.917	0.4303	17.754	0.4642	17.9883	0.519	17.7948	0.5621	17.8661
0.305	17.9985	0.2789	17.5911	0.2601	17.8763	0.3043	18.0902	0.3896	17.8661	0.4223	17.9985	0.432	17.8559	0.4658	18.0698	0.5216	17.9068	0.565	17.9578
0.306	18.08	0.2797	17.6726	0.261	17.9578	0.3051	18.1819	0.3906	17.9578	0.423	18.1106	0.4342	17.968	0.468	18.1615	0.5241	17.9985	0.5675	18.0698
0.307	18.1819	0.2807	17.7744	0.2619	18.0698	0.3061	18.2939	0.3913	18.08	0.4241	18.2022	0.4362	18.08	0.4702	18.243	0.5267	18.1106	0.5701	18.192
0.308	18.2837	0.2815	17.8865	0.2631	18.192	0.3071	18.3856	0.3921	18.1615	0.425	18.3041	0.438	18.1717	0.4721	18.3245	0.5292	18.2226	0.5728	18.2939
0.309	18.3958	0.2823	17.9985	0.264	18.3041	0.3081	18.4671	0.3931	18.2735	0.4257	18.406	0.4397	18.2837	0.4738	18.406	0.5323	18.3346	0.5754	18.4161
0.31	18.5078	0.2833	18.1004	0.2651	18.406	0.3092	18.5791	0.3939	18.3754	0.4269	18.5485	0.4413	18.3958	0.4754	18.4976	0.5349	18.4263	0.5777	18.518
0.311	18.6097	0.2842	18.2022	0.2658	18.518	0.3105	18.6912	0.3946	18.4874	0.428	18.6402	0.443	18.518	0.4774	18.5893	0.5369	18.5078	0.5804	18.6097
0.312	18.7217	0.2851	18.3041	0.2669	18.6097	0.3114	18.793	0.3958	18.5689	0.4291	18.7523	0.4447	18.6097	0.4788	18.6708	0.54	18.6199	0.583	18.7319
0.312	18.8032	0.286	18.406	0.2679	18.7013	0.3124	18.9051	0.3967	18.6912	0.43	18.8643	0.4464	18.6912	0.4802	18.7726	0.5423	18.7013	0.5852	18.8236
0.313	18.9051	0.287	18.518	0.2686	18.8134	0.3136	18.9967	0.3978	18.7828	0.4312	18.9458	0.448	18.7726	0.4821	18.8745	0.5447	18.793	0.5877	18.9254
0.314	18.9967	0.2878	18.63	0.2696	18.8949	0.3145	19.1088	0.3989	18.8949	0.4323	19.0273	0.4495	18.8643	0.4841	18.9967	0.547	18.9051	0.5898	19.0069
0.315	19.0884	0.2887	18.7319	0.2704	18.9866	0.3154	19.2208	0.3999	18.9967	0.4333	19.1088	0.4512	18.9458	0.486	19.1088	0.5495	18.9967	0.5921	19.1088
0.316	19.2005	0.2894	18.8338	0.2713	19.0884	0.3164	19.3023	0.401	19.0986	0.4345	19.2005	0.4529	19.0273	0.4879	19.2208	0.5519	19.0986	0.5944	19.2106
0.317	19.3227	0.2903	18.9458	0.2722	19.1801	0.3173	19.3838	0.4024	19.2005	0.4357	19.2819	0.4546	19.1393	0.49	19.3227	0.5543	19.2208	0.5967	19.3227
0.318	19.4042	0.2911	19.0477	0.2731	19.2718	0.3181	19.4755	0.4034	19.2921	0.4365	19.3736	0.4573	19.3838	0.4919	19.4245	0.5568	19.3227	0.5988	19.4042
0.319	19.506	0.2918	19.1597	0.274	19.394	0.319	19.5875	0.4045	19.394	0.4374	19.4755	0.4589	19.4042	0.4936	19.5162	0.5594	19.4144	0.6011	19.506
0.32	19.5977	0.2926	19.2616	0.2748	19.5162	0.32	19.7199	0.4052	19.4958	0.4384	19.5875	0.4601	19.4653	0.4955	19.6384	0.5616	19.5468	0.6036	19.6384
0.321	19.6996	0.2937	19.3634	0.276	19.6283	0.3209	19.7912	0.406	19.6079	0.4391	19.6996	0.4614	19.5468	0.4972	19.7403	0.564	19.6283	0.606	19.7301
0.321	19.7912	0.2947	19.4653	0.2767	19.7403	0.3218	19.9135	0.4072	19.6996	0.4404	19.8116	0.4633	19.6588	0.4989	19.832	0.5663	19.7301	0.6084	19.8116
0.322	19.8931	0.2958	19.5773	0.2776	19.832	0.3229	20.0051	0.4077	19.7912	0.4419	19.9236	0.465	19.7811	0.5009	19.9135	0.5686	19.832	0.6107	19.9033
0.322	19.9746	0.2968	19.6792	0.2785	19.9135	0.324	20.1274	0.4086	19.8931	0.4427	20.0561	0.4668	19.8625	0.5025	20.0357	0.571	19.9338	0.613	20.0153
0.323	20.0764	0.2975	19.7607	0.2793	20.0459	0.3249	20.2394	0.4097	19.9949	0.4435	20.1681	0.4686	19.9746	0.5044	20.107	0.5734	20.0459	0.6155	20.1376
0.324	20.1681	0.2985	19.8422	0.2803	20.1477	0.326	20.3413	0.4107	20.1172	0.4444	20.2598	0.4701	20.0561	0.5064	20.1987	0.5756	20.1376	0.6176	20.2394
0.325	20.2904	0.2995	19.9542	0.2812	20.2598	0.3268	20.4533	0.4114	20.2089	0.4452	20.382	0.4719	20.1579	0.5085	20.3209	0.578	20.2496	0.6199	20.3515
0.326	20.382	0.3007	20.0357	0.2819	20.3617	0.3279	20.5755	0.4122	20.3107	0.447	20.4737	0.4735	20.2598	0.5103	20.4431	0.5806	20.3617	0.6223	20.4431
0.326	20.5042	0.3018	20.1579	0.2828	20.4635	0.3287	20.6469	0.413	20.4024	0.448	20.5654	0.4762	20.4533	0.5123	20.545	0.583	20.4635	0.6246	20.5654
0.327	20.6061	0.3029	20.2598	0.2837	20.5552	0.3296	20.7385	0.4138	20.5144	0.4488	20.6672	0.4771	20.4431	0.5141	20.6367	0.5855	20.5755	0.6268	20.6367
0.328	20.708	0.304	20.382	0.2846	20.6672	0.3305	20.8709	0.4148	20.6061	0.45	20.82	0.4786	20.545	0.5158	20.7487	0.5878	20.6774	0.6288	20.7385
0.329	20.82	0.3052	20.4839	0.2854	20.7487	0.3316	20.9626	0.4158	20.7283	0.4508	20.9117	0.4802	20.657	0.5175	20.8404	0.5901	20.7793	0.6311	20.8302
0.33	20.9422	0.3061	20.5755	0.2862	20.8709	0.3325	21.0645	0.4168	20.82	0.4514	21.0135	0.4819	20.7793	0.5194	20.9728	0.5924	20.8608	0.6333	20.9219
0.331	21.0441	0.3069	20.6774	0.2872	20.9728	0.3335	21.1562	0.4175	20.9219	0.4525	21.1052	0.4834	20.8913	0.5211	21.0543	0.5951	20.9422	0.6352	21.0237
0.332	21.1256	0.3078	20.7487	0.2881	21.0645	0.3346	21.258	0.4187	21.0237	0.4537	21.2173	0.4851	20.9728	0.5227	21.1562	0.5969	21.0543	0.6373	21.1154
0.333	21.2173	0.3087	20.8506	0.2888	21.1562	0.3356	21.3599	0.4194	21.1154	0.4547	21.2886	0.4865	21.0543	0.5243	21.2682	0.5993	21.1358	0.6395	21.2071
0.334	21.3089	0.3095	20.9422	0.2898	21.2376	0.3366	21.4515	0.4199	21.2173	0.4551	21.3802	0.4882	21.1663	0.5261	21.3904	0.6015	21.2376	0.6415	21.3089
0.335	21.421	0.3103	21.0543	0.2906	21.3497	0.3377	21.5432	0.421	21.3089	0.4558	21.5025	0.4895	21.2478	0.5279	21.5025	0.6036	21.3293	0.6436	21.4108
0.336	21.533	0.3114	21.1867	0.2914	21.4617	0.3386	21.6553	0.4218	21.421	0.4568	21.6043	0.4911	21.3599	0.5296	21.6043	0.6057	21.421	0.646	21.5228
0.337	21.6349	0.3123	21.2886	0.2922	21.5432	0.3396	21.7571	0.4226	21.5432	0.4573	21.696	0.4931	21.5025	0.531	21.6756	0.6079	21.533	0.6484	21.6654
0.338	21.7673	0.3132	21.3802	0.2929	21.6553	0.3406	21.859	0.4234	21.6654	0.4588	21.8182	0.4952	21.6349	0.5329	21.7979	0.6102	21.6349	0.6508	21.7877
0.339	21.8692	0.3141	21.4719	0.294	21.7469	0.3416	21.9608	0.4243	21.7673	0.4601	21.9201	0.4968	21.7469	0.5345	21.8793	0.6123	21.7266	0.6531	21.8997
0.339	22.0016	0.3147	21.584	0.295	21.859	0.3424	22.0525	0.4254	21.8793	0.4605	22.0016	0.4986	21.8386	0.5361	22.0016	0.6144	21.8386	0.6554	22.022
0.34	22.1034	0.3155	21.6756	0.2961	21.9506	0.3433	22.1442	0.4262	21.9914	0.4615	22.0831	0.5002	21.9506	0.5378	22.1136	0.6168	21.9506	0.6575	22.1442
0.341	22.1849	0.3164	21.7979	0.2967	22.0831	0.3442	22.2359	0.4271	22.1034	0.4621	22.1645	0.5017	22.0321	0.5393	22.1951	0.6188	22.0525	0.6598	22.246
0.341	22.2562	0.317	21.8793	0.2977	22.1645	0.3449	22.3479	0.4279	22.1747	0.4631	22.3377	0.5032	22.1442	0.5409	22.3072	0.6211	22.1544	0.6619	22.3377
0.342	22.3072	0.3179	21.9914	0.2986	22.2664	0.3457	22.4396	0.4287	22.2766	0.4643	22.4498	0.5047	22.2359	0.5427	22.409	0.6234	22.2562	0.6638	22.4396
0.343	22.4294	0.3188	22.0933	0.2992	22.3581	0.3466	22.5312	0.4296	22.3785	0.465	22.5007	0.5062	22.3173	0.5445	22.5109	0.6252	22.3479	0.6659	22.5414
0.344	22.5516	0.3196	22.1951	0.3001	22.4396	0.3474	22.6637	0.4305	22.4803	0.4658	22.5822	0.5076	22.4192	0.5461	22.6331	0.6276	22.4498	0.6679	22.6127
0.345	22.6739	0.3206	22.297	0.3008	22.5516	0.3484	22.7655	0.4315	22.5924	0.4663	22.6637	0.5092	22.5007	0.5478	22.7248	0.6297	22.572	0.67	22.7146
0.345	22.7757	0.3214	22.3988	0.3016	22.6535	0.3494	22.8878	0.4323	22.7248	0.4672	22.7757	0.5105	22.5924	0.5493	22.8063	0.6318	22.6942	0.6722	22.7961
0.346	22.8979	0.3226	22.4905	0.3025	22.7553	0.3503	22.9692	0.4334	22.8368	0.468	22.8368	0.5119	22.7044	0.5511	22.9081	0.6341	22.7757	0.6742	22.8878
0.347	22.9998	0.3234	22.5822	0.3033	22.847	0.3511	23.0915	0.4344	22.9285	0.4684	22.9387	0.5132	22.7859	0.5526	23.01	0.636	22.8776	0.676	22.9692
0.347	23.0915	0.3242	22.6739	0.3041	22.9591	0.352	23.173	0.4352	23.01	0.4693	23.0304	0.5144	22.8674	0.5543	23.0813	0.638	22.9387	0.6778	23.0609
0.348	23.173	0.3253	22.7757	0.305	23.0711	0.3527	23.2646	0.4362	23.1017	0.4701	23.1526	0.5157	22.9692	0.5557	23.1832	0.6405	23.0609	0.6793	23.1526
0.349	23.2544	0.3262	22.9081	0.306	23.1933	0.3537	23.3563	0.4368	23.173	0.4707	23.2341	0.5179	23.173	0.5573	23.2748	0.6425	23.1628	0.6811	23.2443
0.35	23.3359	0.3272	23.0202	0.3068	23.3054	0.3544	23.448	0.4379	23.2646	0.4714	23.3359	0.5197	23.3156	0.5589	23.3767	0.6442	23.2646	0.6827	23.3257
0.351	23.4785	0.3281	23.1322	0.3077	23.3971	0.3553	23.5498	0.4385	23.3563	0.4723	23.4378	0.5209	23.3665	0.5605	23.4887	0.6462	23.3665	0.685	23.4378
0.352	23.5906	0.3291	23.2443	0.3087	23.4989	0.3564	23.6619	0.4391	23.4378	0.4734	23.5498	0.5222	23.4276	0.5621	23.5906	0.6486	23.4684	0.6874	23.5397
0.352	23.6924	0.3297	23.3563	0.3094	23.6008	0.3572	23.7637	0.44	23.56	0.475	23.6517	0.5233	23.5193	0.5637	23.6924	0.6505	23.5498	0.6886	23.6517
0.353	23.8147	0.3307	23.448	0.3099	23.6924	0.358	23.8758	0.4409	23.6415	0.4757	23.7536	0.5247	23.6313	0.5653	23.7943	0.6528	23.6517	0.6915	23.7434
0.353	23.9165	0.3315	23.5397	0.3107	23.7739	0.3589	24.0082	0.4418	23.7536	0.4773	23.8554	0.5259	23.723	0.5669	23.8962	0.6546	23.7536	0.6938	23.8452
0.354	24.0184	0.3321	23.6313	0.3115	23.886	0.3598	24.1101	0.4429	23.8962	0.4779	23.9675	0.5273	23.8045	0.5684	23.998	0.6568	23.8758	0.6957	23.9471
0.355	24.0999	0.3329	23.7332	0.3124	24.0388	0.3606	24.2119	0.444	24.0082	0.4789	24.0795	0.5287	23.9165	0.57	24.0999	0.659	23.9777	0.6977	24.049
0.356	24.1508	0.3338	23.886	0.3133	24.1406	0.3614	24.324	0.4448	24.1101	0.4797	24.1814	0.5301	24.0184	0.5715	24.1814	0.6614	24.049	0.6997	24.1406
0.356	24.2323	0.3348	23.9878	0.3142	24.2323	0.3623	24.436	0.446	24.2527	0.4803	24.2934	0.5315	24.1304	0.573	24.2832	0.6636	24.1712	0.7015	24.2425
0.357	24.324	0.3354	24.0897	0.315	24.3342	0.3631	24.5582	0.4467	24.3342	0.4816	24.4156	0.5329	24.2425	0.5743	24.4055	0.6656	24.273	0.7035	24.3443
0.357	24.4258	0.3362	24.1814	0.3158	24.4462	0.3641	24.6397	0.4478	24.4666	0.4828	24.5277	0.535	24.3749	0.5758	24.5379	0.6674	24.3953	0.7054	24.4462
0.357	24.5277	0.337	24.273	0.3165	24.5481	0.365	24.7212	0.4485	24.5684	0.4831	24.6194	0.5367	24.5175	0.5775	24.6499	0.6693	24.4971	0.7079	24.6295
0.358	24.6194	0.3378	24.3851	0.3172	24.6499	0.3658	24.8129	0.4491	24.6601	0.4839	24.7212	0.5382	24.5888	0.5792	24.7416	0.6712	24.6194	0.7108	24.7721
0.359	24.7721	0.3387	24.4564	0.318	24.7416	0.3664	24.9148	0.4499	24.7416	0.4854	24.8129	0.5397	24.6805	0.5808	24.8536	0.6736	24.7314	0.7121	24.8027
0.36	24.8842	0.3393	24.5277	0.319	24.8231	0.3671	25.0166	0.4505	24.8333	0.4862	24.9046	0.5411	24.7925	0.5823	24.9453	0.6758	24.8231	0.7136	24.8638
0.361	25.0064	0.3401	24.6295	0.3196	24.9249	0.3681	25.1287	0.4511	24.9453	0.4868	24.9962	0.5427	24.9046	0.5839	25.0472	0.6779	24.9249	0.7155	24.9555
0.362	25.1287	0.3409	24.7314	0.3203	25.0064	0.3689	25.2305	0.4518	25.0268	0.4875	25.0879	0.5441	25.0064	0.5852	25.1388	0.6801	25.0268	0.7173	25.0879
0.362	25.2407	0.3418	24.8536	0.3211	25.1185	0.3697	25.312	0.4529	25.1388	0.4884	25.1898	0.5455	25.0777	0.5867	25.2305	0.6814	25.1185	0.7189	25.2
0.363	25.3324	0.3426	24.9555	0.3216	25.2101	0.3706	25.4241	0.4533	25.2203	0.4894	25.3324	0.5467	25.1388	0.5881	25.3324	0.6831	25.2203	0.721	25.2916
0.364	25.3833	0.3432	25.0573	0.3225	25.3018	0.3714	25.5361	0.4543	25.312	0.4901	25.475	0.5479	25.2407	0.5899	25.3935	0.6852	25.3324	0.7227	25.3833
0.365	25.4342	0.3439	25.1592	0.3232	25.4241	0.3722	25.638	0.455	25.4139	0.4909	25.5972	0.5491	25.312	0.5914	25.4953	0.687	25.4241	0.7245	25.4953
0.365	25.5259	0.3448	25.2407	0.324	25.5259	0.373	25.7398	0.4556	25.5157	0.4922	25.7093	0.5502	25.4241	0.5928	25.5972	0.6893	25.5768	0.7264	25.5768
0.366	25.6787	0.3454	25.3426	0.3249	25.6176	0.3739	25.8315	0.4563	25.6278	0.493	25.8111	0.5515	25.5055	0.5944	25.7194	0.6919	25.7194	0.7283	25.6889
0.367	25.8111	0.3461	25.4546	0.3257	25.7093	0.3747	25.9333	0.4569	25.7296	0.4938	25.913	0.5527	25.587	0.5958	25.8315	0.694	25.8213	0.7297	25.8009
0.368	25.913	0.3468	25.5666	0.3263	25.8111	0.3756	26.0352	0.4573	25.8315	0.4952	26.0046	0.5541	25.6991	0.5975	25.9537	0.6962	25.9435	0.7322	25.9435
0.369	26.025	0.3476	25.6583	0.3272	25.9435	0.3763	26.1371	0.4582	25.9232	0.4949	26.1065	0.5554	25.8315	0.5991	26.0454	0.6989	26.025	0.7344	26.0556
0.37	26.1574	0.3483	25.7602	0.3282	26.0556	0.3771	26.2084	0.4593	26.0046	0.4954	26.188	0.5571	25.9435	0.6006	26.1676	0.7006	26.1269	0.7365	26.1778
0.371	26.2593	0.3492	25.8519	0.329	26.1676	0.378	26.3204	0.4598	26.1167	0.4961	26.3	0.5587	26.0861	0.6021	26.2797	0.7025	26.2186	0.7385	26.3
0.371	26.351	0.3499	25.9537	0.3298	26.2695	0.3788	26.4324	0.4606	26.2287	0.4972	26.3917	0.5601	26.2186	0.6035	26.3815	0.7041	26.3102	0.7404	26.4019
0.372	26.4426	0.3505	26.0759	0.3306	26.351	0.3799	26.5852	0.4616	26.3102	0.4978	26.4834	0.5615	26.3102	0.605	26.5038	0.7061	26.4019	0.7424	26.5038
0.373	26.5241	0.3515	26.1778	0.3313	26.4528	0.3807	26.6667	0.4622	26.4019	0.4986	26.5751	0.5628	26.4223	0.6066	26.5954	0.7081	26.4834	0.7444	26.5954
0.373	26.5954	0.3523	26.2797	0.3319	26.5445	0.3813	26.7482	0.4629	26.5038	0.4995	26.6769	0.564	26.5139	0.6077	26.6565	0.7095	26.5852	0.7462	26.6973
0.374	26.6973	0.3532	26.3815	0.3327	26.6362	0.3819	26.8501	0.4636	26.6056	0.4998	26.789	0.5654	26.5852	0.6093	26.7584	0.7113	26.6769	0.7481	26.7788
0.374	26.7686	0.3541	26.4834	0.3334	26.7278	0.3827	26.9112	0.464	26.7177	0.5002	26.8501	0.5667	26.6973	0.6107	26.8501	0.7131	26.7686	0.7496	26.8908
0.375	26.8705	0.355	26.5649	0.3341	26.8195	0.3833	27.0232	0.4646	26.8399	0.5007	26.9621	0.5679	26.7686	0.612	26.9519	0.7149	26.8501	0.7512	26.9927
0.376	26.9723	0.3558	26.6667	0.3348	26.9316	0.384	27.1353	0.4655	26.9621	0.5012	27.064	0.5691	26.8603	0.6135	27.0334	0.7169	26.9417	0.753	27.0742
0.376	27.064	0.3567	26.7482	0.3355	27.064	0.3848	27.2269	0.4663	27.0538	0.5018	27.1557	0.5702	26.9519	0.6145	27.1353	0.7183	27.0334	0.7548	27.1455
0.377	27.1862	0.3576	26.901	0.3363	27.1353	0.3856	27.339	0.4674	27.1557	0.5025	27.2371	0.5715	27.0436	0.6157	27.2881	0.7202	27.1353	0.7561	27.2168
0.378	27.2983	0.3585	27.013	0.3371	27.2473	0.3863	27.4307	0.4681	27.2575	0.5034	27.3594	0.5728	27.1862	0.6171	27.3594	0.7217	27.2168	0.7581	27.3084
0.378	27.4205	0.3591	27.1251	0.338	27.3594	0.3872	27.5427	0.4686	27.339	0.5039	27.4612	0.5744	27.3288	0.6185	27.4714	0.7236	27.3186	0.7593	27.4001
0.379	27.502	0.3602	27.2371	0.3387	27.4612	0.388	27.6548	0.4694	27.4409	0.5047	27.5733	0.5758	27.4714	0.62	27.5631	0.7252	27.4205	0.7612	27.4918
0.38	27.5835	0.361	27.3186	0.3394	27.5733	0.3887	27.7464	0.4701	27.5529	0.5057	27.6955	0.5774	27.5631	0.6215	27.665	0.7269	27.5223	0.7632	27.665
0.381	27.6955	0.3614	27.4001	0.3401	27.6548	0.3896	27.8483	0.4711	27.6344	0.5064	27.777	0.5786	27.665	0.623	27.7668	0.7288	27.6344	0.7653	27.7974
0.382	27.8177	0.3622	27.4918	0.3407	27.7464	0.3904	27.94	0.4718	27.7464	0.5068	27.8687	0.5799	27.777	0.6245	27.8788	0.7309	27.7159	0.7675	27.889
0.383	27.9298	0.3628	27.5937	0.3413	27.8279	0.391	28.0215	0.4728	27.8279	0.5075	27.9705	0.5808	27.8483	0.6259	27.9807	0.7322	27.8177	0.7696	28.0215
0.383	28.0418	0.3636	27.6853	0.342	27.9298	0.392	28.1743	0.4739	27.9298	0.5084	28.0418	0.5821	27.94	0.6276	28.0928	0.734	27.9094	0.7715	28.1233
0.384	28.1131	0.3644	27.7668	0.3429	28.0724	0.393	28.3067	0.4747	28.0724	0.5092	28.1437	0.5832	28.0215	0.6288	28.1844	0.7357	28.0113	0.7738	28.2456
0.385	28.2659	0.3655	27.9094	0.3437	28.1946	0.3938	28.4289	0.4756	28.1641	0.5098	28.2557	0.5842	28.1029	0.6303	28.2863	0.7378	28.1539	0.7751	28.3372
0.386	28.3983	0.3663	28.0011	0.3445	28.3067	0.3947	28.5206	0.4764	28.2761	0.5102	28.3881	0.5851	28.2048	0.6315	28.4085	0.7401	28.2965	0.7768	28.4391
0.387	28.5104	0.3672	28.1335	0.3454	28.3983	0.3954	28.6122	0.4774	28.3881	0.5109	28.49	0.5862	28.3067	0.6331	28.5206	0.7421	28.4187	0.7789	28.5511
0.388	28.6224	0.368	28.2354	0.346	28.49	0.396	28.6937	0.4783	28.4798	0.5119	28.5715	0.5872	28.3881	0.6346	28.6428	0.744	28.5409	0.7805	28.6326
0.388	28.7039	0.3688	28.3576	0.3466	28.602	0.3969	28.7956	0.4791	28.5817	0.5125	28.6835	0.5887	28.4798	0.6359	28.7345	0.746	28.6428	0.7821	28.7039
0.389	28.7956	0.3698	28.4696	0.3475	28.7141	0.3975	28.8873	0.4799	28.6937	0.5132	28.765	0.5901	28.5817	0.6372	28.8567	0.7476	28.7345	0.7836	28.7752
0.39	28.8771	0.3705	28.5511	0.3482	28.816	0.3981	28.9789	0.4807	28.7854	0.5143	28.8771	0.5916	28.6937	0.6386	28.9382	0.7494	28.816	0.7851	28.8567
0.391	28.9688	0.3711	28.6428	0.3489	28.9076	0.3988	29.0808	0.4811	28.8669	0.515	28.9789	0.5928	28.816	0.6398	29.0299	0.7512	28.9178	0.7865	28.9586
0.391	29.0502	0.372	28.7345	0.3494	29.0197	0.3997	29.203	0.4821	28.9993	0.5161	29.0808	0.5943	28.928	0.6411	29.1317	0.753	29.0095	0.7878	29.0502
0.392	29.1317	0.3727	28.8567	0.3501	29.1114	0.4004	29.2947	0.4831	29.1114	0.5167	29.1725	0.5956	29.0299	0.6427	29.2438	0.7545	29.1114	0.7892	29.1419
0.393	29.2234	0.3736	28.9688	0.3508	29.1928	0.4013	29.3762	0.4838	29.203	0.5179	29.2845	0.5969	29.1114	0.6438	29.3354	0.7563	29.1928	0.7908	29.2743
0.394	29.3253	0.3744	29.0808	0.3513	29.3049	0.402	29.478	0.4846	29.3151	0.5184	29.3864	0.598	29.203	0.6452	29.4373	0.7576	29.3049	0.7928	29.4169
0.394	29.4169	0.3753	29.1826	0.3521	29.4271	0.4028	29.5595	0.4853	29.3966	0.5195	29.5188	0.599	29.3049	0.6464	29.529	0.7594	29.3864	0.7947	29.5188
0.395	29.5188	0.3759	29.2845	0.3527	29.5188	0.4035	29.6614	0.4859	29.478	0.5204	29.641	0.6001	29.3966	0.6476	29.6105	0.761	29.4679	0.7967	29.6308
0.395	29.6308	0.3766	29.366	0.3533	29.6308	0.4042	29.7632	0.4864	29.5799	0.5212	29.7531	0.6011	29.5188	0.6488	29.7021	0.7625	29.5697	0.7984	29.7429
0.396	29.7429	0.3773	29.4577	0.3542	29.7632	0.405	29.8855	0.4872	29.7021	0.522	29.8244	0.602	29.6003	0.65	29.7836	0.7641	29.6614	0.8003	29.8549
0.396	29.8447	0.3781	29.5493	0.3553	29.8549	0.4058	29.9975	0.4882	29.8549	0.5223	29.8855	0.6036	29.7429	0.6513	29.8753	0.766	29.7836	0.8021	29.967
0.397	29.9466	0.3788	29.6818	0.3559	29.9568	0.4065	30.0994	0.4889	29.9466	0.523	29.967	0.605	29.8753	0.6526	29.9873	0.7678	29.8855	0.8039	30.079
0.397	30.0586	0.3796	29.7938	0.3567	30.0586	0.4072	30.2012	0.4896	30.0586	0.5235	30.079	0.6062	29.9772	0.6539	30.1096	0.7695	29.9873	0.8054	30.1911
0.398	30.1605	0.3806	29.916	0.3571	30.1503	0.4079	30.2929	0.4902	30.1503	0.5243	30.1809	0.6077	30.0994	0.6553	30.2318	0.7712	30.0892	0.807	30.2725
0.399	30.2725	0.3811	29.9975	0.3578	30.242	0.4086	30.3948	0.4907	30.242	0.5247	30.2827	0.609	30.1809	0.6563	30.354	0.7726	30.1911	0.8089	30.3642
0.399	30.3744	0.3819	30.0892	0.3584	30.3337	0.4094	30.5068	0.4914	30.3337	0.525	30.4152	0.6102	30.2624	0.6576	30.4457	0.774	30.3031	0.8103	30.4253
0.4	30.4253	0.3826	30.1911	0.359	30.4152	0.4099	30.629	0.4922	30.4253	0.5258	30.517	0.6115	30.3744	0.6587	30.5577	0.7762	30.4152	0.8118	30.4966
0.401	30.5374	0.3831	30.2827	0.3597	30.5272	0.4107	30.7309	0.4926	30.517	0.5266	30.6087	0.6129	30.4763	0.6599	30.6698	0.7779	30.5272	0.8131	30.5883
0.402	30.7411	0.3838	30.3642	0.3603	30.6392	0.4115	30.8226	0.493	30.629	0.5273	30.7105	0.6139	30.5577	0.6612	30.7615	0.779	30.6189	0.8147	30.6698
0.403	30.843	0.3846	30.4865	0.3611	30.7207	0.4123	30.9244	0.4937	30.7207	0.5283	30.8124	0.615	30.6494	0.6625	30.8328	0.7812	30.7105	0.8158	30.7818
0.403	30.9041	0.3853	30.5883	0.3618	30.8226	0.4131	31.0365	0.4946	30.843	0.5291	30.9041	0.616	30.7411	0.6636	30.9244	0.7827	30.8226	0.8172	30.8939
0.404	30.9652	0.3862	30.7004	0.3622	30.9041	0.4138	31.1383	0.4952	30.9346	0.5301	31.0161	0.617	30.8328	0.665	31.0263	0.784	30.9244	0.8185	31.0161
0.404	31.0365	0.387	30.8124	0.363	31.0059	0.4145	31.23	0.4958	31.0569	0.531	31.1078	0.6181	30.9143	0.6666	31.1282	0.7853	31.0059	0.8204	31.0976
0.405	31.1383	0.3875	30.8939	0.3638	31.1282	0.4153	31.3217	0.4968	31.1587	0.5316	31.2198	0.6193	31.0874	0.6678	31.23	0.7869	31.0874	0.8224	31.1995
0.406	31.2504	0.3882	30.9957	0.3645	31.2504	0.416	31.393	0.4972	31.2504	0.5327	31.3523	0.6205	31.2096	0.6691	31.3319	0.7886	31.1893	0.8239	31.3217
0.407	31.3828	0.3889	31.0772	0.3653	31.3828	0.4166	31.5254	0.4977	31.3421	0.5336	31.4948	0.622	31.3217	0.6704	31.4337	0.791	31.3828	0.8256	31.4439
0.407	31.4948	0.3899	31.2198	0.3661	31.4847	0.4175	31.6171	0.4985	31.4439	0.5342	31.5967	0.6231	31.4134	0.6716	31.5356	0.7931	31.4439	0.8273	31.556
0.408	31.5865	0.3908	31.3523	0.3667	31.5865	0.4182	31.7495	0.4991	31.5458	0.535	31.6884	0.6242	31.5152	0.6727	31.6273	0.7942	31.4948	0.8289	31.6476
0.408	31.6578	0.3915	31.4643	0.3675	31.6782	0.4188	31.831	0.4996	31.6578	0.5358	31.7801	0.6254	31.6273	0.6741	31.7291	0.7956	31.5865	0.8303	31.7291
0.409	31.7801	0.3924	31.5763	0.3681	31.7495	0.4196	31.8921	0.5006	31.7699	0.5362	31.8616	0.6263	31.6986	0.6752	31.8412	0.7967	31.6884	0.8318	31.8106
0.409	31.8819	0.3932	31.6476	0.3688	31.8412	0.4204	32.0042	0.5013	31.8616	0.537	31.9736	0.6275	31.8106	0.6764	31.943	0.7985	31.8106	0.833	31.9125
0.41	31.9634	0.3938	31.7393	0.3694	31.943	0.4211	32.1264	0.5019	31.9328	0.5377	32.0856	0.6284	31.9023	0.6777	32.0653	0.8001	31.9125	0.8343	31.994
0.411	32.0856	0.3944	31.8412	0.37	32.0245	0.4218	32.2384	0.5025	32.0347	0.5385	32.1875	0.6294	32.0042	0.679	32.1569	0.8017	31.994	0.8362	32.0958
0.411	32.1773	0.395	31.8921	0.3708	32.106	0.4225	32.3505	0.5032	32.1569	0.5393	32.3097	0.6307	32.106	0.6804	32.2588	0.8034	32.106	0.8376	32.2079
0.412	32.2995	0.3955	31.9634	0.3713	32.2282	0.4232	32.4218	0.5039	32.269	0.5401	32.4014	0.632	32.2282	0.6815	32.3708	0.8051	32.2079	0.8392	32.3097
0.412	32.4014	0.3963	32.0754	0.3722	32.3708	0.424	32.5033	0.5043	32.3505	0.5407	32.5134	0.6331	32.3301	0.6828	32.4523	0.8066	32.3097	0.8404	32.4218
0.413	32.4931	0.3969	32.1671	0.3728	32.4829	0.4247	32.5949	0.5051	32.4625	0.5415	32.5949	0.6343	32.432	0.6839	32.544	0.808	32.3912	0.8416	32.5236
0.414	32.6153	0.3977	32.2894	0.3735	32.5949	0.4255	32.6968	0.5055	32.5338	0.5421	32.6968	0.6354	32.544	0.6851	32.6459	0.8096	32.4931	0.8429	32.6255
0.414	32.7172	0.3982	32.3708	0.3743	32.707	0.4261	32.7987	0.506	32.6153	0.5427	32.7681	0.6366	32.5949	0.6864	32.7579	0.8112	32.5949	0.8447	32.7375
0.415	32.7885	0.3987	32.4727	0.3749	32.7783	0.4269	32.8903	0.5069	32.7172	0.5432	32.8598	0.6375	32.6866	0.6875	32.8598	0.8128	32.707	0.8464	32.819
0.416	32.9412	0.3993	32.5644	0.3754	32.8801	0.4277	33.0329	0.5074	32.819	0.5437	32.9412	0.6384	32.7681	0.6885	32.9514	0.8144	32.8394	0.8477	32.9209
0.417	33.0635	0.3999	32.6459	0.3761	32.982	0.4282	33.1144	0.5082	32.9209	0.5443	33.0431	0.6395	32.8496	0.6898	33.0635	0.8164	32.9311	0.8491	33.0126
0.417	33.1857	0.4007	32.7681	0.3768	33.0839	0.4291	33.2468	0.509	33.0431	0.5452	33.145	0.6405	32.9616	0.6906	33.1552	0.8178	33.0431	0.8501	33.1348
0.418	33.2672	0.4011	32.8801	0.3774	33.1755	0.43	33.3792	0.5093	33.145	0.5458	33.2366	0.6415	33.0635	0.6916	33.2366	0.8192	33.145	0.8514	33.2366
0.419	33.3792	0.4018	32.9718	0.3782	33.2876	0.4307	33.5015	0.51	33.2366	0.5463	33.3385	0.6426	33.1653	0.6927	33.3385	0.8208	33.2366	0.8535	33.3792
0.42	33.4709	0.4024	33.0737	0.3789	33.4098	0.4314	33.583	0.5106	33.3385	0.5468	33.4404	0.6436	33.2672	0.6938	33.4607	0.8223	33.3181	0.8554	33.5015
0.42	33.5728	0.403	33.1857	0.3793	33.5219	0.4321	33.6746	0.5113	33.4302	0.5476	33.5524	0.6446	33.3589	0.6949	33.5626	0.8238	33.4302	0.8558	33.5932
0.421	33.6645	0.4037	33.2978	0.3799	33.6339	0.4327	33.7663	0.5116	33.532	0.5483	33.6645	0.6455	33.4913	0.6961	33.6746	0.8252	33.5219	0.8573	33.6746
0.422	33.7358	0.4044	33.4098	0.3806	33.7154	0.4333	33.858	0.5122	33.6441	0.5492	33.7765	0.6468	33.5932	0.6973	33.7969	0.8267	33.6237	0.8585	33.7459
0.422	33.8274	0.4048	33.5117	0.3811	33.7969	0.434	33.9395	0.5128	33.7358	0.55	33.8784	0.6478	33.6848	0.6983	33.9293	0.8282	33.7765	0.86	33.858
0.423	33.9497	0.4056	33.5932	0.3818	33.8885	0.4346	34.0311	0.5132	33.8478	0.5507	33.97	0.6488	33.7969	0.6999	34.021	0.8301	33.8885	0.862	33.97
0.423	34.0821	0.4063	33.695	0.3827	33.9802	0.4352	34.1228	0.5137	33.9599	0.5511	34.0821	0.6497	33.8885	0.7011	34.133	0.8318	34.0108	0.8632	34.0821
0.424	34.1941	0.4068	33.8172	0.3832	34.0821	0.436	34.3062	0.5143	34.0617	0.5517	34.1839	0.6507	33.9904	0.7023	34.2247	0.8332	34.1228	0.8647	34.1941
0.425	34.2858	0.4075	33.8987	0.3841	34.2145	0.4371	34.4691	0.5149	34.1839	0.5523	34.3163	0.6518	34.1126	0.7036	34.3062	0.8347	34.2247	0.8662	34.2756
0.426	34.3571	0.4081	33.9802	0.3848	34.3163	0.4377	34.5506	0.5157	34.2654	0.5529	34.4182	0.6529	34.2247	0.7047	34.3978	0.8364	34.3062	0.8679	34.3571
0.426	34.459	0.409	34.1024	0.3854	34.4284	0.4383	34.6321	0.5163	34.3877	0.5535	34.5404	0.6541	34.3469	0.7059	34.4997	0.8379	34.4386	0.8694	34.4488
0.426	34.5303	0.4095	34.2043	0.386	34.5404	0.4389	34.7136	0.5168	34.4691	0.5541	34.6321	0.6552	34.4488	0.7073	34.5812	0.8391	34.5099	0.8708	34.5404
0.427	34.6423	0.4102	34.3265	0.3868	34.6321	0.4394	34.7849	0.5179	34.5812	0.5547	34.7238	0.6563	34.5201	0.7086	34.6729	0.8406	34.571	0.8726	34.6627
0.427	34.7136	0.411	34.408	0.3873	34.7034	0.44	34.8562	0.5184	34.6627	0.5553	34.8053	0.6574	34.6321	0.7095	34.7849	0.842	34.6627	0.8744	34.7849
0.428	34.8155	0.4115	34.5201	0.388	34.7951	0.4407	34.9581	0.519	34.7747	0.556	34.8766	0.6583	34.7238	0.7108	34.8868	0.8435	34.7544	0.8759	34.9071
0.428	34.9071	0.4122	34.6117	0.3887	34.9377	0.4413	35.0599	0.5195	34.8562	0.5564	34.9784	0.6594	34.8155	0.712	34.9784	0.8447	34.8257	0.8777	35.009
0.429	35.009	0.4129	34.7136	0.3894	35.0599	0.4418	35.1618	0.5203	34.9479	0.5572	35.0905	0.6605	34.8868	0.7131	35.0905	0.8463	34.9784	0.8789	35.1312
0.43	35.1108	0.4137	34.8358	0.3902	35.1618	0.4424	35.2535	0.5208	35.0599	0.5582	35.172	0.6616	34.9988	0.7141	35.1822	0.8481	35.1007	0.8806	35.2433
0.431	35.2127	0.4143	34.9377	0.3907	35.2433	0.4431	35.3451	0.5214	35.1516	0.5589	35.2738	0.6628	35.121	0.7153	35.2942	0.85	35.2535	0.8821	35.3451
0.432	35.3349	0.415	35.0395	0.3911	35.3451	0.4438	35.447	0.5222	35.2942	0.5595	35.3655	0.6638	35.2229	0.7165	35.3961	0.8516	35.3349	0.8834	35.4368
0.432	35.4572	0.4157	35.1414	0.3919	35.4062	0.4445	35.5387	0.523	35.4164	0.5602	35.4776	0.665	35.3248	0.7175	35.4877	0.8529	35.447	0.8849	35.5387
0.433	35.5692	0.4165	35.2331	0.3925	35.5081	0.4452	35.6405	0.5239	35.5285	0.561	35.61	0.666	35.4062	0.7186	35.5794	0.8544	35.559	0.8863	35.6405
0.434	35.6609	0.4171	35.3248	0.3929	35.5896	0.4457	35.7627	0.5245	35.6202	0.5618	35.7322	0.6669	35.5183	0.7196	35.7016	0.856	35.6507	0.8877	35.7322
0.435	35.7627	0.4177	35.447	0.3935	35.6711	0.4465	35.9155	0.5248	35.722	0.5627	35.8442	0.6681	35.5998	0.721	35.8035	0.8572	35.7322	0.889	35.8239
0.436	35.8646	0.4182	35.5387	0.3942	35.7729	0.447	36.0378	0.5257	35.7831	0.5632	35.9461	0.6692	35.7424	0.7222	35.9155	0.8586	35.8442	0.8906	35.9359
0.437	35.9461	0.4188	35.6303	0.395	35.9359	0.4479	36.1396	0.5262	35.8748	0.564	36.0378	0.6701	35.8646	0.7234	36.0276	0.8598	35.9257	0.8922	36.0785
0.438	36.0683	0.4196	35.722	0.3958	36.0887	0.4486	36.2517	0.527	35.9461	0.5648	36.16	0.6712	35.9665	0.7246	36.1294	0.8615	35.997	0.8938	36.2211
0.438	36.16	0.4203	35.834	0.3965	36.1906	0.4493	36.3535	0.5274	36.0378	0.5655	36.2721	0.6724	36.0785	0.7257	36.2415	0.8626	36.0887	0.8952	36.2924
0.439	36.2822	0.421	35.9563	0.3971	36.2721	0.4499	36.4656	0.528	36.1498	0.5663	36.3637	0.6734	36.1804	0.7266	36.3535	0.8641	36.1906	0.8967	36.3841
0.439	36.3739	0.4217	36.048	0.3977	36.3434	0.4506	36.5573	0.529	36.2924	0.5668	36.4758	0.6745	36.2822	0.7278	36.4554	0.8658	36.3026	0.8979	36.4452
0.439	36.4758	0.4224	36.1498	0.3983	36.4248	0.4513	36.6286	0.5298	36.4147	0.5678	36.5878	0.6754	36.3739	0.7289	36.5573	0.8671	36.4248	0.8992	36.5369
0.44	36.5674	0.4231	36.2517	0.3988	36.5063	0.452	36.7304	0.5305	36.5369	0.5682	36.6591	0.6763	36.4758	0.7299	36.6489	0.8689	36.5471	0.9003	36.6387
0.44	36.6795	0.4237	36.3332	0.3994	36.5878	0.4528	36.8323	0.5309	36.6591	0.5688	36.761	0.6777	36.598	0.7311	36.7406	0.8697	36.6693	0.9013	36.7304
0.441	36.7813	0.4243	36.4248	0.3999	36.6897	0.4533	36.9545	0.5315	36.7406	0.5694	36.8221	0.6785	36.6693	0.7319	36.8425	0.872	36.7813	0.9025	36.8425
0.441	36.8628	0.4249	36.5267	0.4006	36.8017	0.4539	37.0462	0.5323	36.8221	0.5698	36.9138	0.6794	36.761	0.7328	36.9443	0.8727	36.8628	0.9037	36.9545
0.442	36.9545	0.4257	36.6693	0.4012	36.8832	0.4548	37.1379	0.5331	36.9138	0.5707	37.0462	0.6803	36.8628	0.7341	37.0767	0.874	36.9749	0.9049	37.0258
0.442	37.0767	0.4267	36.8119	0.4018	37.0156	0.4553	37.2397	0.5338	37.0156	0.571	37.1175	0.6811	36.9443	0.7354	37.1684	0.8758	37.0564	0.9062	37.0971
0.443	37.1786	0.4273	36.9138	0.4025	37.148	0.4559	37.3416	0.5345	37.0767	0.5716	37.1888	0.682	37.036	0.7365	37.2703	0.8776	37.1379	0.9077	37.1888
0.444	37.3008	0.4279	37.0054	0.4032	37.2601	0.4566	37.4638	0.5355	37.2193	0.5722	37.311	0.6829	37.1175	0.7376	37.3823	0.8791	37.2295	0.909	37.2805
0.444	37.3925	0.4287	37.0971	0.4037	37.3518	0.4572	37.5453	0.5363	37.3314	0.5728	37.4129	0.6837	37.2397	0.7386	37.474	0.8804	37.3314	0.9105	37.3925
0.445	37.4842	0.4293	37.199	0.4044	37.4434	0.4577	37.637	0.5371	37.4231	0.5735	37.5249	0.6848	37.3518	0.7393	37.5555	0.8817	37.4332	0.9121	37.5249
0.445	37.6064	0.4297	37.2805	0.4051	37.5351	0.4585	37.7286	0.5378	37.5453	0.574	37.6166	0.6857	37.4638	0.7405	37.6777	0.8828	37.5351	0.9135	37.637
0.446	37.6981	0.4301	37.3721	0.4055	37.6166	0.459	37.7897	0.538	37.637	0.5744	37.7184	0.6868	37.5351	0.7415	37.7592	0.884	37.637	0.9151	37.7694
0.447	37.8407	0.4308	37.474	0.4063	37.7388	0.4595	37.912	0.5386	37.7286	0.575	37.7999	0.6878	37.637	0.7427	37.861	0.8858	37.7286	0.9166	37.8916
0.447	37.9323	0.4311	37.5657	0.407	37.861	0.4602	38.0037	0.5395	37.8407	0.5754	37.912	0.6887	37.7184	0.744	38.075	0.8872	37.8101	0.9181	37.9833
0.448	38.024	0.4318	37.6472	0.4073	37.9527	0.4608	38.1055	0.5396	37.9018	0.5763	38.024	0.6898	37.8305	0.7448	38.0444	0.8885	37.912	0.9191	38.0444
0.449	38.1157	0.4325	37.7796	0.408	38.0342	0.4613	38.2176	0.5407	38.0444	0.5771	38.1361	0.6909	37.9425	0.746	38.2787	0.8905	38.0138	0.9206	38.1259
0.45	38.2481	0.4332	37.9222	0.4085	38.1361	0.4618	38.3398	0.5413	38.1259	0.5777	38.2176	0.6922	38.1055	0.7474	38.3704	0.8921	38.1157	0.9215	38.2176
0.451	38.3296	0.4339	38.075	0.4091	38.2481	0.4623	38.4315	0.5421	38.2583	0.5782	38.3092	0.6932	38.2176	0.7481	38.4009	0.8935	38.2277	0.9231	38.3296
0.451	38.4213	0.435	38.1666	0.4098	38.3602	0.4629	38.5333	0.543	38.4009	0.5791	38.4111	0.6944	38.2991	0.7488	38.4417	0.8952	38.3398	0.9243	38.4417
0.452	38.5129	0.4355	38.2685	0.4105	38.4722	0.4637	38.6657	0.5437	38.5129	0.5798	38.5231	0.6954	38.4111	0.7498	38.5435	0.8967	38.4213	0.9255	38.5537
0.452	38.6148	0.4363	38.3296	0.411	38.5842	0.4644	38.7676	0.5443	38.6148	0.5807	38.625	0.6963	38.5028	0.7508	38.6454	0.8979	38.5333	0.9268	38.6657
0.453	38.7268	0.4369	38.4111	0.4118	38.6963	0.4649	38.8695	0.5449	38.7167	0.5814	38.7472	0.6972	38.5842	0.7518	38.7472	0.8991	38.6352	0.9281	38.7676
0.453	38.8287	0.4378	38.5028	0.4122	38.7982	0.4656	38.9509	0.5455	38.7982	0.582	38.8695	0.6981	38.6657	0.7527	38.8389	0.8995	38.737	0.9291	38.8491
0.454	38.9102	0.4385	38.5842	0.4129	38.9102	0.4662	39.0528	0.5461	38.9102	0.5829	38.9917	0.699	38.7676	0.7537	38.9408	0.9009	38.8593	0.9303	38.9408
0.454	39.0121	0.439	38.6759	0.4136	39.0324	0.4669	39.1445	0.5467	38.9917	0.5833	39.0732	0.6998	38.8695	0.7545	39.0324	0.9021	38.9509	0.9316	39.0324
0.455	39.0936	0.4395	38.7574	0.4143	39.1139	0.4674	39.2565	0.5473	39.0834	0.5841	39.1547	0.701	38.9917	0.7555	39.1241	0.9037	39.063	0.9329	39.1241
0.456	39.2565	0.4403	38.8593	0.4147	39.1954	0.468	39.3482	0.5478	39.1852	0.5849	39.2769	0.7019	39.0834	0.7566	39.2362	0.9052	39.1852	0.9343	39.2362
0.456	39.3686	0.441	38.9917	0.4152	39.2565	0.4686	39.45	0.5483	39.2973	0.5855	39.3584	0.7025	39.1852	0.7577	39.338	0.9069	39.2769	0.9357	39.3584
0.457	39.4806	0.4419	39.1343	0.4157	39.338	0.4692	39.5621	0.5491	39.4297	0.586	39.4602	0.7034	39.2667	0.759	39.45	0.9081	39.3787	0.9372	39.4399
0.458	39.5927	0.4425	39.2565	0.4164	39.45	0.4699	39.6741	0.5498	39.5519	0.587	39.6436	0.7045	39.3482	0.7598	39.5315	0.9085	39.4704	0.9383	39.5315
0.458	39.6843	0.4434	39.3584	0.417	39.5825	0.4707	39.7658	0.5506	39.664	0.5878	39.776	0.7053	39.4602	0.7607	39.6436	0.91	39.5621	0.9396	39.6334
0.459	39.7862	0.4442	39.4704	0.4178	39.7149	0.4712	39.888	0.5513	39.7454	0.5884	39.8677	0.7062	39.5825	0.7616	39.7556	0.912	39.664	0.9412	39.7353
0.46	39.8779	0.4447	39.5723	0.4184	39.8473	0.4719	39.9594	0.5518	39.8473	0.5884	39.9186	0.7073	39.6843	0.7624	39.8677	0.9134	39.7964	0.9428	39.9186
0.46	39.9594	0.4453	39.6538	0.4192	39.9288	0.4724	40.0714	0.5525	39.9492	0.5891	40.0103	0.7084	39.7862	0.7633	39.9899	0.9142	39.9084	0.9444	40.0612
0.461	40.0408	0.4459	39.7556	0.4197	40.0205	0.4731	40.1427	0.5532	40.051	0.5896	40.102	0.7092	39.8779	0.7644	40.0714	0.9156	39.9797	0.9458	40.1733
0.461	40.1529	0.4465	39.8371	0.4203	40.1223	0.4737	40.2853	0.5536	40.1631	0.5899	40.1936	0.7101	39.9695	0.7656	40.2038	0.9172	40.1223	0.9471	40.2446
0.462	40.2547	0.4472	39.939	0.4208	40.2242	0.4745	40.3872	0.5543	40.2547	0.5903	40.2955	0.7111	40.0612	0.7666	40.3159	0.9187	40.2446	0.9484	40.3362
0.463	40.3464	0.4479	40.0816	0.4216	40.326	0.4751	40.4788	0.5548	40.3362	0.5907	40.3872	0.7121	40.2242	0.7678	40.3973	0.9201	40.326	0.9492	40.4279
0.463	40.4381	0.4486	40.1936	0.4222	40.4075	0.4757	40.5909	0.5553	40.4381	0.5912	40.489	0.7132	40.3566	0.7687	40.489	0.921	40.4279	0.9502	40.5094
0.464	40.5399	0.4493	40.2853	0.4228	40.4992	0.4762	40.6825	0.5558	40.5298	0.5921	40.6214	0.7141	40.4585	0.7699	40.5807	0.922	40.5196	0.9512	40.5909
0.465	40.6418	0.45	40.3872	0.4235	40.6316	0.4768	40.7742	0.5565	40.6112	0.593	40.7335	0.715	40.5603	0.7711	40.6622	0.9234	40.6011	0.9525	40.6825
0.465	40.7437	0.4504	40.4585	0.4244	40.7335	0.4776	40.8659	0.557	40.6825	0.594	40.8455	0.716	40.6622	0.7721	40.7538	0.9251	40.7131	0.9535	40.7844
0.466	40.8353	0.451	40.5603	0.4249	40.8252	0.4781	40.9983	0.5576	40.8048	0.5947	40.9372	0.717	40.7538	0.7731	40.8659	0.9263	40.8252	0.9547	40.8863
0.467	40.927	0.4516	40.6418	0.4257	40.927	0.4789	41.1206	0.5581	40.9066	0.5955	41.0289	0.7178	40.8353	0.7742	40.9576	0.9278	40.927	0.9561	40.9779
0.467	41.0289	0.4521	40.7029	0.4262	41.0492	0.4796	41.1817	0.5588	40.9983	0.5962	41.1307	0.7186	40.927	0.7753	41.1104	0.929	41.0187	0.957	41.0696
0.468	41.1613	0.4529	40.8353	0.4266	41.1409	0.4801	41.3039	0.5589	41.0798	0.5972	41.2326	0.7196	41.0289	0.7766	41.2632	0.9301	41.1002	0.9583	41.1613
0.468	41.2326	0.4533	40.9372	0.4272	41.2122	0.4806	41.3956	0.5589	41.1613	0.5982	41.3344	0.7203	41.1104	0.7777	41.3854	0.9316	41.1817	0.9596	41.253
0.469	41.3446	0.454	41.0391	0.4279	41.3141	0.4813	41.4872	0.5598	41.2733	0.5993	41.4159	0.7211	41.1919	0.7787	41.4872	0.9326	41.2733	0.9612	41.3752
0.47	41.4465	0.4545	41.1511	0.4284	41.4363	0.482	41.5891	0.5601	41.365	0.6005	41.4974	0.722	41.2937	0.7797	41.5891	0.9341	41.3854	0.9626	41.5178
0.47	41.5382	0.4553	41.2428	0.4291	41.5891	0.4824	41.7011	0.5604	41.477	0.6016	41.6197	0.7229	41.4159	0.7804	41.691	0.9354	41.4872	0.9639	41.6095
0.471	41.64	0.4559	41.3548	0.4296	41.7113	0.4832	41.8132	0.5607	41.5789	0.6018	41.7215	0.7239	41.5382	0.7812	41.7724	0.9368	41.5891	0.9653	41.7317
0.471	41.7521	0.4564	41.4465	0.4302	41.803	0.484	41.9049	0.5613	41.7113	0.6025	41.8132	0.725	41.6604	0.7819	41.8641	0.938	41.691	0.9667	41.8438
0.472	41.8743	0.4571	41.5585	0.4307	41.8947	0.4845	42.0169	0.5617	41.8132	0.6032	41.9049	0.7259	41.7724	0.7827	41.966	0.9394	41.803	0.9679	41.9456
0.473	41.9558	0.4578	41.6808	0.4312	41.9965	0.485	42.1086	0.5623	41.9151	0.6042	41.9965	0.7267	41.8641	0.7835	42.0475	0.9406	41.8947	0.969	42.0475
0.473	42.0678	0.4585	41.7724	0.4315	42.0577	0.4855	42.2206	0.5628	42.0169	0.6048	42.0984	0.7275	41.9558	0.7842	42.1493	0.9417	41.9965	0.9701	42.1595
0.474	42.1697	0.459	41.8641	0.432	42.1188	0.4862	42.3021	0.5635	42.1086	0.6054	42.2104	0.7282	42.0577	0.7853	42.2206	0.9428	42.0984	0.9708	42.2512
0.475	42.2715	0.4596	41.9762	0.4326	42.2308	0.4868	42.3836	0.5639	42.2104	0.6059	42.3327	0.729	42.1493	0.7864	42.3327	0.9441	42.2002	0.9716	42.3429
0.475	42.3734	0.4601	42.0577	0.4331	42.3429	0.4874	42.4956	0.5648	42.2919	0.6065	42.4345	0.7301	42.2817	0.7874	42.4142	0.9453	42.3021	0.9726	42.4447
0.476	42.4956	0.4606	42.1595	0.4338	42.4549	0.4882	42.6484	0.5655	42.3938	0.6073	42.5262	0.731	42.4243	0.7886	42.5262	0.9469	42.404	0.9735	42.5262
0.477	42.6281	0.4611	42.2614	0.4344	42.5466	0.4888	42.7401	0.5662	42.4855	0.6078	42.6281	0.7321	42.5262	0.7898	42.6484	0.9485	42.5364	0.9747	42.6179
0.477	42.7197	0.4616	42.3734	0.4348	42.679	0.4894	42.8522	0.5671	42.5873	0.6085	42.7299	0.7332	42.6484	0.7906	42.7707	0.9499	42.6586	0.9758	42.7401
0.478	42.8216	0.4622	42.4753	0.4353	42.7605	0.4901	42.954	0.568	42.6994	0.6091	42.8114	0.734	42.7401	0.7916	42.8827	0.9514	42.7605	0.9771	42.8318
0.478	42.9133	0.4628	42.5975	0.4359	42.8623	0.4906	43.0457	0.5685	42.791	0.6098	42.9336	0.7351	42.842	0.7926	42.9744	0.9524	42.8623	0.9784	42.9336
0.479	42.9846	0.4634	42.6484	0.4365	43.0049	0.4911	43.1475	0.5694	42.9031	0.6102	43.0253	0.736	42.9438	0.7937	43.0762	0.9537	42.954	0.98	43.0457
0.479	43.0864	0.4639	42.7503	0.4372	43.117	0.4918	43.2188	0.5702	43.0151	0.6109	43.1272	0.7367	43.0253	0.7948	43.1577	0.9547	43.0355	0.9816	43.117
0.48	43.1577	0.4643	42.8216	0.4377	43.2087	0.492	43.3207	0.5712	43.1679	0.6116	43.2596	0.7375	43.1068	0.7957	43.2494	0.9559	43.1374	0.9828	43.1985
0.48	43.2392	0.4648	42.9235	0.4382	43.3207	0.4929	43.4531	0.572	43.28	0.6121	43.3818	0.7382	43.1985	0.797	43.4633	0.957	43.229	0.984	43.3003
0.481	43.3411	0.4657	43.0762	0.4388	43.4429	0.4939	43.5855	0.5723	43.3513	0.6128	43.4837	0.7389	43.2698	0.798	43.5448	0.9582	43.3513	0.9854	43.4022
0.481	43.6161	0.4663	43.2087	0.4393	43.5346	0.4946	43.6772	0.5726	43.4226	0.613	43.5652	0.7403	43.5244	0.7987	43.6263	0.9602	43.4633	0.9867	43.5244
0.482	43.5855	0.4669	43.3105	0.4399	43.5957	0.4952	43.7587	0.5727	43.504	0.6133	43.6568	0.7412	43.4327	0.7999	43.718	0.9618	43.555	0.9879	43.6976
0.482	43.7078	0.4672	43.4022	0.4402	43.6772	0.4959	43.8504	0.5733	43.5957	0.6138	43.7587	0.7422	43.7791	0.8009	43.8198	0.9633	43.667	0.9893	43.7994
0.483	43.7893	0.4679	43.4939	0.441	43.7689	0.4962	43.9319	0.5735	43.7078	0.6144	43.9013	0.743	43.8402	0.802	43.9115	0.9645	43.7689	0.9905	43.9115
0.484	43.9115	0.4682	43.5754	0.4415	43.9013	0.4967	44.0134	0.5738	43.83	0.615	43.993	0.7441	43.7994	0.8027	44.0032	0.9658	43.8504	0.9917	44.0032
0.484	44.0235	0.4688	43.6568	0.4421	44.0337	0.4974	44.0948	0.5741	43.942	0.6157	44.105	0.745	43.8198	0.8036	44.0643	0.9671	43.9624	0.9932	44.0847
0.485	44.105	0.4694	43.7383	0.4428	44.105	0.498	44.2171	0.5745	44.0541	0.6166	44.2171	0.7457	44.1763	0.8045	44.1763	0.9684	44.0643	0.9945	44.1763
0.486	44.268	0.4699	43.83	0.4435	44.2069	0.4984	44.3189	0.5751	44.1559	0.6171	44.3291	0.7469	44.1152	0.8054	44.2985	0.9699	44.1763	0.9954	44.2782
0.486	44.4208	0.4703	43.9522	0.4439	44.2884	0.4992	44.4615	0.5755	44.2578	0.6173	44.431	0.7478	44.1865	0.8061	44.3698	0.9711	44.2884	0.9965	44.3902
0.487	44.5023	0.4713	44.1152	0.4444	44.3902	0.4998	44.5939	0.5761	44.3597	0.6176	44.5328	0.7486	44.4513	0.807	44.4513	0.9724	44.38	0.9976	44.4819
0.488	44.5736	0.4721	44.2374	0.445	44.5023	0.5005	44.6856	0.5768	44.4615	0.6179	44.6143	0.7494	44.543	0.8078	44.5838	0.9738	44.4921	0.9986	44.5939
0.488	44.6754	0.4725	44.3291	0.4454	44.5838	0.5012	44.7671	0.5773	44.5532	0.6182	44.6958	0.7501	44.5939	0.8088	44.6652	0.975	44.6143	0.9998	44.6856
0.489	44.7467	0.4732	44.4208	0.4461	44.706	0.5016	44.869	0.5778	44.6551	0.6188	44.7671	0.7511	44.5328	0.8096	44.7671	0.9763	44.7162	1.0009	44.7671
0.489	44.818	0.4737	44.5023	0.4465	44.7875	0.502	44.9403	0.5787	44.7977	0.6195	44.9301	0.752	44.6041	0.8106	44.8792	0.9775	44.818	1.0018	44.8588
0.49	44.8995	0.4745	44.5838	0.447	44.9097	0.5026	45.0319	0.5794	44.8893	0.6201	45.0319	0.7525	44.9097	0.8112	44.981	0.9789	44.9199	1.0026	44.9606
0.49	45.0217	0.4749	44.6652	0.4479	45.0421	0.5034	45.144	0.5801	44.981	0.6206	45.1338	0.7535	44.8486	0.8118	45.0523	0.9801	45.0116	1.0034	45.0727
0.491	45.144	0.4753	44.7569	0.4485	45.1643	0.504	45.2764	0.5814	45.0829	0.621	45.2458	0.7543	44.8893	0.8133	45.2051	0.9814	45.1134	1.0044	45.1643
0.491	45.2764	0.476	44.8384	0.4493	45.256	0.5046	45.3986	0.5823	45.1847	0.6216	45.3579	0.7551	45.2255	0.8142	45.3681	0.9825	45.2051	1.0054	45.256
0.492	45.3986	0.4765	44.9504	0.4498	45.3375	0.5053	45.4903	0.583	45.2764	0.6222	45.4496	0.7561	45.1847	0.8155	45.4903	0.9833	45.307	1.0063	45.3375
0.493	45.5005	0.4775	45.1134	0.4503	45.4496	0.5059	45.5922	0.5835	45.3681	0.6226	45.5311	0.7567	45.3884	0.8157	45.5616	0.984	45.4088	1.0075	45.4496
0.493	45.582	0.4779	45.2662	0.4507	45.5412	0.5065	45.6838	0.5841	45.4699	0.623	45.6024	0.7577	45.5514	0.8166	45.6431	0.9853	45.5209	1.0086	45.5412
0.494	45.6635	0.4786	45.3579	0.4512	45.6227	0.5069	45.7653	0.5846	45.5514	0.6235	45.6838	0.7585	45.5616	0.8177	45.7246	0.9868	45.6329	1.0103	45.694
0.495	45.745	0.4791	45.4801	0.4516	45.7144	0.5075	45.857	0.5852	45.6737	0.624	45.7959	0.7591	45.5412	0.8184	45.8264	0.9881	45.7042	1.0117	45.8162
0.495	45.8162	0.4795	45.5514	0.4521	45.7959	0.5079	45.9283	0.5858	45.8061	0.6246	45.9283	0.7603	45.7755	0.8191	45.8977	0.9894	45.8162	1.0128	45.9385
0.496	45.9181	0.48	45.6431	0.4526	45.9079	0.5084	46.0403	0.5868	45.9385	0.6251	46.0403	0.7608	45.745	0.8198	45.9894	0.9908	45.8875	1.0136	46.0709
0.497	46.0709	0.4806	45.7348	0.4533	45.9996	0.5088	46.1626	0.5876	46.0505	0.6259	46.1728	0.7613	45.9385	0.821	46.0811	0.9918	45.9792	1.0138	46.1422
0.498	46.1931	0.4812	45.8061	0.4538	46.1015	0.5095	46.295	0.5881	46.1422	0.6265	46.2644	0.7621	46.0505	0.8215	46.1524	0.993	46.0811	1.0148	46.2135
0.499	46.3052	0.4815	45.8977	0.4543	46.2237	0.5102	46.3969	0.5886	46.2237	0.6269	46.3561	0.7625	46.1116	0.8222	46.2441	0.9944	46.1931	1.016	46.3255
0.499	46.3867	0.4822	45.9996	0.4549	46.3154	0.5105	46.4987	0.5891	46.3255	0.6274	46.4274	0.7631	46.2237	0.8231	46.3459	0.9953	46.2746	1.0171	46.407
0.5	46.5089	0.483	46.1524	0.4554	46.4274	0.5112	46.5904	0.5899	46.3969	0.6276	46.5089	0.764	46.3255	0.8241	46.4478	0.9965	46.3765	1.018	46.5089
0.5	46.5904	0.4837	46.2746	0.4559	46.5191	0.5118	46.6821	0.5902	46.4885	0.6283	46.6108	0.765	46.4172	0.8246	46.5598	0.9976	46.4987	1.0191	46.6006
0.501	46.6922	0.4843	46.3867	0.4565	46.6209	0.5125	46.8145	0.5906	46.5904	0.6289	46.6922	0.7655	46.5089	0.8256	46.6821	0.9988	46.6006	1.0199	46.7024
0.501	46.7839	0.4849	46.458	0.457	46.733	0.5131	46.9265	0.5914	46.7126	0.6294	46.8145	0.7664	46.6108	0.8267	46.7941	1.0005	46.733	1.0209	46.8247
0.502	46.8858	0.4854	46.5598	0.4575	46.8348	0.5139	47.0284	0.5919	46.8043	0.63	46.9265	0.7672	46.7228	0.8277	46.896	1.0016	46.8348	1.0221	46.9469
0.503	47.008	0.4858	46.6617	0.4581	46.9061	0.5144	47.1404	0.5923	46.8858	0.6305	47.008	0.7679	46.8145	0.8286	47.008	1.0026	46.9265	1.0235	47.0793
0.503	47.1608	0.4863	46.733	0.4585	47.0182	0.515	47.2525	0.5928	46.9876	0.6312	47.1404	0.7688	46.9163	0.8293	47.1099	1.0036	47.008	1.0246	47.171
0.504	47.2627	0.487	46.8247	0.459	47.1404	0.5156	47.3136	0.5928	47.0589	0.6318	47.2321	0.7697	47.0284	0.8302	47.1913	1.0046	47.0997	1.0257	47.2728
0.504	47.3441	0.4873	46.9061	0.4597	47.2525	0.5163	47.3747	0.5934	47.171	0.6327	47.3441	0.7704	47.1404	0.831	47.283	1.0057	47.2219	1.027	47.334
0.505	47.4256	0.4878	46.9876	0.4603	47.3441	0.5166	47.4562	0.5939	47.2525	0.6331	47.446	0.7713	47.2423	0.8318	47.3747	1.0067	47.3238	1.0279	47.4154
0.505	47.4766	0.4884	47.1099	0.4608	47.446	0.5172	47.5479	0.5946	47.3747	0.6337	47.5377	0.7721	47.3441	0.8328	47.5173	1.0078	47.4256	1.0288	47.4969
0.506	47.5479	0.4891	47.2627	0.4613	47.5784	0.5179	47.7108	0.595	47.4664	0.6344	47.6395	0.7731	47.4358	0.8341	47.6701	1.0088	47.5275	1.03	47.5784
0.506	47.6294	0.4898	47.3849	0.4619	47.6497	0.5187	47.8229	0.5957	47.5784	0.6352	47.7414	0.7738	47.5173	0.835	47.7923	1.0099	47.6294	1.031	47.6701
0.506	47.721	0.4904	47.4867	0.4624	47.7414	0.5193	47.9349	0.5963	47.6803	0.636	47.8738	0.7744	47.6192	0.8361	47.9044	1.011	47.7312	1.0321	47.8127
0.507	47.8432	0.491	47.5784	0.4628	47.8432	0.5199	48.0266	0.5965	47.7719	0.6366	47.9858	0.7754	47.7312	0.8374	48.0062	1.0121	47.8331	1.0334	47.9553
0.507	47.9553	0.4917	47.6599	0.4634	47.9451	0.5203	48.1183	0.5974	47.8738	0.6374	48.0877	0.7762	47.8738	0.8383	48.1081	1.0134	47.9247	1.0345	48.0368
0.508	48.047	0.4921	47.7618	0.4641	48.0368	0.5209	48.1896	0.598	47.9858	0.638	48.1692	0.7773	47.996	0.8391	48.1896	1.0145	48.047	1.0357	48.1081
0.508	48.2201	0.4926	47.8229	0.4647	48.1794	0.5215	48.2914	0.5983	48.0877	0.6384	48.2201	0.778	48.0979	0.84	48.2914	1.0156	48.1386	1.0371	48.1998
0.509	48.3322	0.4932	47.9145	0.4652	48.2507	0.522	48.3729	0.5991	48.1896	0.6392	48.322	0.7789	48.1998	0.8409	48.3729	1.0169	48.2303	1.0382	48.2812
0.509	48.434	0.4939	47.996	0.4657	48.3526	0.5224	48.4442	0.5993	48.2914	0.6398	48.4239	0.7797	48.3016	0.8417	48.4748	1.0183	48.3729	1.0393	48.3831
0.51	48.5257	0.4945	48.0979	0.4663	48.4544	0.5231	48.6072	0.5999	48.3831	0.6403	48.5359	0.7801	48.3831	0.8428	48.5766	1.0195	48.4646	1.0406	48.5053
0.511	48.6072	0.4955	48.2405	0.4667	48.5665	0.5238	48.76	0.6002	48.485	0.6409	48.6581	0.781	48.4646	0.8436	48.6683	1.0209	48.597	1.0416	48.6276
0.511	48.6887	0.4964	48.3627	0.4675	48.6989	0.5246	48.872	0.6006	48.5868	0.6414	48.7396	0.7818	48.5665	0.8446	48.76	1.0222	48.6785	1.0426	48.7294
0.511	48.7702	0.4968	48.4748	0.4681	48.8109	0.5253	48.9535	0.601	48.6785	0.6416	48.8211	0.7824	48.6581	0.8455	48.8517	1.0233	48.7803	1.0438	48.8313
0.512	48.8517	0.4977	48.5868	0.4687	48.9128	0.5256	49.0554	0.6016	48.7803	0.6425	48.923	0.7831	48.7396	0.8465	48.9331	1.0244	48.8618	1.045	48.9026
0.512	48.9433	0.4982	48.6989	0.4693	49.0248	0.5262	49.1267	0.6022	48.9026	0.6429	49.035	0.784	48.8517	0.8475	49.0146	1.0254	48.9535	1.046	49.0248
0.513	49.0452	0.4987	48.7803	0.4698	49.0757	0.5267	49.2184	0.6031	49.0146	0.6435	49.1267	0.7848	48.9637	0.8483	49.1063	1.0264	49.035	1.0471	49.1267
0.514	49.1776	0.4993	48.872	0.4704	49.1572	0.5271	49.2998	0.6035	49.1267	0.6439	49.2285	0.7855	49.0554	0.8492	49.198	1.0274	49.1267	1.0481	49.2285
0.515	49.2897	0.4999	48.9739	0.471	49.2591	0.5274	49.4017	0.604	49.2285	0.6442	49.3202	0.7862	49.1776	0.8501	49.3304	1.0284	49.2285	1.049	49.2998
0.515	49.4424	0.5005	49.0452	0.4714	49.3508	0.5283	49.5341	0.6044	49.3304	0.6446	49.4221	0.787	49.2693	0.8509	49.4323	1.0294	49.3304	1.05	49.4017
0.516	49.5443	0.501	49.1674	0.4719	49.4221	0.5289	49.6767	0.6048	49.4221	0.6456	49.5239	0.7878	49.361	0.8518	49.5239	1.0308	49.4424	1.0512	49.5035
0.517	49.6563	0.5016	49.2591	0.4724	49.5239	0.5296	49.7888	0.6054	49.5137	0.6462	49.6258	0.7885	49.4424	0.8526	49.6462	1.0318	49.5545	1.0521	49.6156
0.517	49.7684	0.502	49.3711	0.473	49.636	0.5302	49.911	0.6059	49.6156	0.6465	49.748	0.7895	49.5443	0.8534	49.748	1.0327	49.6563	1.0534	49.7175
0.518	49.8601	0.5022	49.4526	0.4735	49.7276	0.5306	50.0027	0.6063	49.7175	0.6468	49.8601	0.7903	49.6563	0.8545	49.8702	1.0341	49.7684	1.0547	49.8295
0.519	49.9415	0.5027	49.5341	0.474	49.8397	0.5311	50.0943	0.6069	49.8193	0.6476	49.9517	0.7911	49.7582	0.8552	49.9721	1.0354	49.8702	1.0556	49.9314
0.519	50.0332	0.5033	49.6258	0.4745	49.9212	0.5318	50.1656	0.6072	49.9517	0.648	50.0434	0.792	49.8702	0.856	50.0943	1.0365	49.9823	1.0564	50.023
0.52	50.1249	0.5036	49.7582	0.4751	50.0332	0.5323	50.2675	0.608	50.0434	0.6487	50.1351	0.7929	49.9619	0.8566	50.186	1.0378	50.0943	1.0574	50.1249
0.52	50.2675	0.5044	49.9008	0.4754	50.1351	0.5327	50.3184	0.6085	50.1453	0.6492	50.2369	0.7936	50.0638	0.8576	50.2879	1.0391	50.2064	1.0586	50.2268
0.521	50.3795	0.5046	49.9823	0.476	50.2675	0.5332	50.4407	0.6091	50.2369	0.6493	50.3286	0.7944	50.1555	0.8586	50.3795	1.04	50.3184	1.0595	50.3286
0.522	50.5018	0.5051	50.0842	0.4764	50.3795	0.534	50.5731	0.6094	50.349	0.6498	50.4101	0.7954	50.2777	0.8591	50.461	1.0412	50.4305	1.0607	50.4203
0.522	50.5934	0.5054	50.186	0.4769	50.4712	0.5346	50.6851	0.6099	50.4305	0.6503	50.5222	0.7965	50.461	0.8601	50.5629	1.0423	50.512	1.062	50.5425
0.523	50.6749	0.5056	50.2777	0.4774	50.5934	0.5352	50.7972	0.6103	50.5323	0.6507	50.624	0.7975	50.624	0.8609	50.6749	1.0434	50.624	1.0631	50.624
0.523	50.7768	0.5057	50.3795	0.4779	50.6749	0.5357	50.8888	0.6108	50.6546	0.6514	50.7157	0.7983	50.7157	0.8619	50.7768	1.0445	50.7157	1.0641	50.7462
0.524	50.8583	0.5059	50.4712	0.4785	50.7564	0.5361	51.0009	0.6113	50.7564	0.6521	50.8073	0.7989	50.7972	0.8629	50.8787	1.0456	50.8277	1.0655	50.8583
0.524	50.9398	0.5066	50.5731	0.479	50.8787	0.5368	51.0926	0.612	50.8685	0.6523	50.9398	0.7994	50.8481	0.8636	50.9703	1.0467	50.9398	1.0664	50.9601
0.524	51.0518	0.5069	50.7259	0.4797	50.9805	0.5372	51.1537	0.6125	50.9703	0.6532	51.0416	0.7999	50.9194	0.8644	51.062	1.0479	51.0416	1.0678	51.0824
0.525	51.1537	0.5078	50.787	0.4801	51.0926	0.5377	51.2454	0.613	51.0518	0.6539	51.1537	0.8006	51.0009	0.8652	51.1537	1.0491	51.1639	1.0685	51.174
0.525	51.2555	0.5083	50.8787	0.4807	51.174	0.5382	51.3268	0.6136	51.1435	0.6539	51.2555	0.8011	51.0926	0.866	51.2454	1.0502	51.2454	1.0698	51.2657
0.526	51.3472	0.5084	51.0009	0.481	51.2759	0.5389	51.4592	0.6144	51.2454	0.6544	51.3574	0.8018	51.2046	0.8667	51.3574	1.0512	51.337	1.0706	51.3472
0.527	51.4389	0.5089	51.1129	0.4818	51.3574	0.5394	51.5815	0.6148	51.3676	0.655	51.4491	0.8022	51.3167	0.8673	51.4694	1.0524	51.4185	1.0714	51.4389
0.527	51.5407	0.5091	51.2148	0.4821	51.4694	0.54	51.6935	0.6155	51.4592	0.6559	51.5611	0.803	51.4083	0.868	51.5917	1.0533	51.4898	1.0727	51.5509
0.528	51.6222	0.5098	51.3167	0.4827	51.5713	0.5406	51.7954	0.6157	51.5713	0.6563	51.6528	0.8038	51.5	0.8689	51.6935	1.0544	51.5815	1.0737	51.663
0.528	51.7343	0.5104	51.4083	0.4834	51.6833	0.5412	51.8769	0.6161	51.663	0.6572	51.775	0.8044	51.5815	0.8698	51.8056	1.0556	51.6935	1.0746	51.7648
0.529	51.8259	0.511	51.5	0.484	51.7954	0.5416	51.9584	0.6165	51.7648	0.6578	51.8972	0.8057	51.6833	0.8705	51.9074	1.0566	51.8056	1.0757	51.8972
0.529	51.938	0.5117	51.612	0.4844	51.8871	0.5424	52.0399	0.6171	51.8565	0.6583	52.0195	0.8065	51.8056	0.8712	52.0093	1.0574	51.9074	1.0769	51.9889
0.53	52.0195	0.5125	51.6935	0.4848	51.9787	0.5427	52.1621	0.6176	51.9686	0.6589	52.1112	0.8075	51.9482	0.8721	52.101	1.0584	52.0093	1.0779	52.0908
0.53	52.1213	0.5128	51.775	0.4854	52.0806	0.5434	52.2537	0.6182	52.0908	0.6592	52.213	0.8082	52.0399	0.8731	52.1723	1.0592	52.1112	1.079	52.1825
0.531	52.2334	0.5136	51.8972	0.4858	52.1621	0.544	52.376	0.6187	52.1825	0.6602	52.2945	0.809	52.1417	0.8739	52.2639	1.06	52.2028	1.0799	52.2843
0.531	52.3149	0.5142	51.9991	0.4865	52.3047	0.5445	52.4677	0.6192	52.2945	0.6606	52.4167	0.8099	52.2639	0.8749	52.3556	1.0612	52.3047	1.0809	52.3658
0.532	52.4269	0.5145	52.1213	0.4871	52.4269	0.5449	52.5695	0.6198	52.3963	0.6612	52.5084	0.8106	52.3556	0.8755	52.4575	1.0622	52.4269	1.0819	52.4778
0.532	52.539	0.5149	52.213	0.4876	52.5491	0.5456	52.6714	0.6205	52.488	0.6615	52.6103	0.8115	52.4371	0.8762	52.5695	1.0633	52.539	1.0829	52.6001
0.533	52.651	0.5154	52.3047	0.4883	52.6612	0.5462	52.7732	0.6209	52.5797	0.6622	52.7121	0.8123	52.5186	0.8772	52.6917	1.0645	52.6204	1.0841	52.7121
0.534	52.763	0.5159	52.376	0.4889	52.763	0.5467	52.8649	0.6216	52.6816	0.6627	52.814	0.8127	52.6001	0.8781	52.7936	1.0654	52.7427	1.0852	52.8038
0.534	52.8547	0.5165	52.488	0.4893	52.8445	0.5471	52.977	0.6223	52.7732	0.6632	52.8955	0.8135	52.7121	0.8791	52.9158	1.0665	52.8344	1.0864	52.926
0.534	52.9668	0.517	52.6306	0.4898	52.9464	0.5478	53.089	0.623	52.8751	0.6638	52.9973	0.8141	52.7834	0.8801	53.0279	1.0674	52.926	1.0875	53.0177
0.535	53.0686	0.5179	52.7427	0.4901	53.0075	0.5483	53.201	0.6238	52.977	0.6639	53.1094	0.8148	52.8853	0.8807	53.1297	1.0688	53.0686	1.0885	53.1195
0.536	53.1705	0.5181	52.8547	0.4907	53.1094	0.5489	53.3029	0.6242	53.089	0.6647	53.201	0.8154	52.9871	0.8814	53.2214	1.0702	53.1807	1.0892	53.2214
0.536	53.2622	0.5186	52.9362	0.4911	53.201	0.5494	53.3742	0.6248	53.201	0.6651	53.2927	0.8159	53.0992	0.8822	53.3233	1.0715	53.2723	1.0901	53.3436
0.537	53.364	0.5192	53.0381	0.4915	53.2927	0.5499	53.4761	0.6252	53.2723	0.6654	53.4048	0.8168	53.2214	0.8831	53.4659	1.0725	53.364	1.0913	53.4455
0.537	53.4862	0.5198	53.1094	0.492	53.4251	0.5504	53.5881	0.6257	53.3742	0.6662	53.4862	0.8175	53.3233	0.8838	53.5372	1.0734	53.4557	1.0922	53.5474
0.538	53.5881	0.52	53.2214	0.4926	53.527	0.551	53.7002	0.6266	53.4862	0.6668	53.5983	0.8182	53.4251	0.8845	53.6492	1.0745	53.5474	1.0929	53.639
0.538	53.6798	0.5207	53.2927	0.493	53.6288	0.5515	53.7918	0.6268	53.5881	0.6673	53.69	0.8191	53.4964	0.8853	53.7409	1.0756	53.6187	1.094	53.7409
0.539	53.7816	0.5213	53.4048	0.4936	53.7307	0.552	53.8835	0.6276	53.7002	0.6676	53.7918	0.82	53.5881	0.886	53.8428	1.0768	53.7103	1.095	53.8224
0.539	53.8835	0.5222	53.527	0.4939	53.8122	0.5527	53.9854	0.6282	53.8122	0.6682	53.9039	0.8208	53.7205	0.8868	53.9446	1.0779	53.7918	1.0962	53.9141
0.54	53.9752	0.5229	53.6187	0.4943	53.9039	0.553	54.077	0.6293	53.9344	0.669	54.0159	0.8218	53.8631	0.8877	54.0363	1.0787	53.8835	1.0974	54.0363
0.541	54.0567	0.5235	53.7103	0.4948	54.0363	0.5536	54.1891	0.6294	54.0057	0.669	54.128	0.8228	53.9854	0.8884	54.1483	1.0798	53.9854	1.0981	54.1483
0.541	54.1687	0.524	53.8122	0.4952	54.1382	0.5544	54.2909	0.6303	54.1076	0.6697	54.2604	0.8238	54.1076	0.8893	54.2706	1.081	54.1178	1.099	54.2298
0.541	54.2604	0.5247	53.9141	0.4957	54.24	0.5548	54.403	0.6303	54.2094	0.6703	54.3724	0.8246	54.2094	0.8902	54.352	1.0823	54.24	1.1004	54.3317
0.542	54.3724	0.5255	54.0159	0.4961	54.352	0.5553	54.5048	0.6313	54.3419	0.6706	54.4335	0.8254	54.3113	0.891	54.4743	1.0833	54.3622	1.101	54.4132
0.543	54.4641	0.5264	54.1382	0.4966	54.4539	0.5559	54.5863	0.6315	54.4233	0.6713	54.5456	0.826	54.3928	0.892	54.5761	1.0843	54.4743	1.1018	54.515
0.543	54.5558	0.5271	54.24	0.4972	54.5761	0.5564	54.6984	0.6322	54.5354	0.6715	54.6271	0.8267	54.4845	0.8927	54.6678	1.0854	54.566	1.1029	54.6474
0.543	54.678	0.5277	54.3419	0.4979	54.6474	0.5569	54.7901	0.6328	54.6169	0.6719	54.7289	0.8274	54.5761	0.8934	54.7697	1.0863	54.6678	1.1037	54.7086
0.544	54.7697	0.5284	54.4437	0.4981	54.7493	0.5574	54.9225	0.6333	54.7289	0.6724	54.841	0.8281	54.6474	0.8941	54.8817	1.0871	54.7493	1.1046	54.841
0.545	54.8715	0.5293	54.566	0.4988	54.8512	0.5578	55.0141	0.6338	54.841	0.6728	54.9428	0.8285	54.7493	0.8949	54.9734	1.0883	54.9123	1.1051	54.9428
0.545	54.9734	0.53	54.6882	0.4993	54.9327	0.5583	55.116	0.6346	54.9632	0.6735	55.0447	0.8296	54.9123	0.8956	55.0752	1.0897	55.0651	1.106	55.0447
0.546	55.0956	0.5305	54.8002	0.4998	55.0447	0.559	55.1975	0.6352	55.0549	0.6742	55.1669	0.8302	55.0345	0.8965	55.1873	1.091	55.1873	1.1069	55.1364
0.546	55.1975	0.5313	54.9123	0.5003	55.1262	0.5594	55.2993	0.6356	55.1567	0.6746	55.2586	0.8308	55.1262	0.8974	55.2891	1.0919	55.2484	1.1083	55.2484
0.547	55.2993	0.5316	54.9938	0.501	55.2382	0.56	55.4114	0.6361	55.279	0.6752	55.3503	0.8315	55.2077	0.8981	55.3808	1.093	55.3197	1.1096	55.3605
0.547	55.4012	0.5322	55.0854	0.5016	55.3503	0.5606	55.5336	0.6368	55.391	0.6757	55.4521	0.832	55.2993	0.8987	55.4827	1.0936	55.4012	1.1108	55.4725
0.548	55.4827	0.5326	55.1873	0.502	55.4623	0.5611	55.6355	0.6375	55.4827	0.6764	55.6253	0.8327	55.3706	0.8995	55.5846	1.0945	55.4725	1.1118	55.5744
0.548	55.5846	0.5329	55.2688	0.5026	55.5438	0.5616	55.7373	0.6381	55.5846	0.677	55.7373	0.8332	55.4623	0.9002	55.6864	1.0952	55.5336	1.1129	55.6559
0.549	55.717	0.5335	55.3503	0.5031	55.6355	0.5622	55.8188	0.6387	55.6762	0.6776	55.829	0.8337	55.5438	0.9008	55.7679	1.0961	55.6151	1.1136	55.7475
0.55	55.829	0.5337	55.4623	0.5037	55.7577	0.5628	55.9207	0.6389	55.7577	0.6781	55.9309	0.8343	55.6559	0.9016	55.8799	1.0969	55.7272	1.1148	55.8494
0.55	55.9309	0.5343	55.6049	0.5043	55.8698	0.5633	56.0327	0.6394	55.8596	0.6785	56.0327	0.8349	55.7373	0.9029	55.9818	1.0978	55.8188	1.1159	55.9309
0.551	56.0225	0.5345	55.7068	0.5049	55.992	0.5639	56.155	0.6399	55.9512	0.6791	56.1244	0.8357	55.8494	0.9036	56.0837	1.0989	55.9207	1.1168	56.0429
0.551	56.1142	0.5347	55.7883	0.5053	56.0837	0.5645	56.2364	0.6401	56.0429	0.6795	56.1855	0.8365	55.9614	0.9045	56.1855	1.0996	56.0429	1.118	56.1753
0.551	56.1957	0.5355	55.8799	0.5056	56.1753	0.565	56.3281	0.6405	56.1346	0.6801	56.2874	0.8373	56.0735	0.9052	56.267	1.1008	56.155	1.1191	56.2772
0.552	56.3179	0.5357	55.9716	0.506	56.2874	0.5655	56.43	0.6406	56.2263	0.6803	56.3587	0.838	56.2059	0.9058	56.3587	1.1018	56.267	1.1199	56.379
0.553	56.4198	0.5362	56.104	0.5065	56.379	0.5659	56.5115	0.6413	56.3179	0.6808	56.5013	0.8389	56.2976	0.9066	56.4605	1.1025	56.3892	1.1209	56.4707
0.553	56.5217	0.5369	56.2161	0.5071	56.4911	0.5667	56.6643	0.6416	56.4198	0.6814	56.6133	0.8397	56.4096	0.9074	56.5624	1.1036	56.4809	1.122	56.5828
0.554	56.6235	0.5375	56.3077	0.5078	56.6235	0.5674	56.817	0.642	56.5318	0.6817	56.7152	0.8404	56.5013	0.9079	56.6541	1.1046	56.5624	1.1228	56.6846
0.554	56.7152	0.5379	56.4096	0.5082	56.7356	0.568	56.9291	0.6423	56.6439	0.6821	56.817	0.8411	56.5828	0.9087	56.7661	1.1058	56.6439	1.1236	56.7865
0.554	56.868	0.5384	56.5013	0.5086	56.8272	0.5685	57.0004	0.6428	56.7356	0.6826	56.8985	0.842	56.705	0.9092	56.868	1.1073	56.8578	1.1246	56.8883
0.555	56.9698	0.539	56.6031	0.5093	56.9087	0.5689	57.0819	0.6432	56.868	0.6831	57.0106	0.8427	56.7865	0.9102	56.9597	1.1086	56.9495	1.1253	57.0106
0.555	57.0819	0.5397	56.6948	0.5095	56.9902	0.5693	57.1634	0.6436	56.98	0.6836	57.0819	0.8433	56.8782	0.9109	57.0819	1.1092	57.0004	1.1266	57.1328
0.556	57.1939	0.5402	56.8069	0.51	57.0717	0.5699	57.2652	0.644	57.0717	0.6841	57.1735	0.8441	57.0208	0.9118	57.1837	1.1104	57.0615	1.1274	57.2347
0.556	57.2958	0.5406	56.9087	0.5104	57.1735	0.5703	57.3875	0.6445	57.1735	0.6844	57.2448	0.845	57.143	0.9125	57.2856	1.1113	57.1328	1.1282	57.3162
0.556	57.3773	0.5409	57.0004	0.5111	57.3263	0.5709	57.4689	0.6451	57.2754	0.685	57.3976	0.8455	57.2245	0.9132	57.3875	1.1124	57.255	1.1292	57.4282
0.557	57.4384	0.5416	57.1124	0.5115	57.4384	0.5715	57.6115	0.6459	57.3365	0.6859	57.5301	0.8462	57.3162	0.9141	57.4995	1.1135	57.3467	1.13	57.4995
0.557	57.5504	0.5418	57.2143	0.5122	57.5301	0.5722	57.744	0.647	57.4384	0.6863	57.6523	0.847	57.4791	0.9148	57.5912	1.1144	57.4689	1.1309	57.5912
0.557	57.6829	0.5423	57.306	0.5126	57.6319	0.5728	57.856	0.6479	57.5402	0.6869	57.7542	0.848	57.6115	0.9155	57.7032	1.1157	57.581	1.132	57.693
0.558	57.8254	0.5428	57.4282	0.513	57.744	0.5734	57.9579	0.6486	57.6625	0.6873	57.8458	0.8487	57.744	0.9165	57.8254	1.1167	57.6829	1.133	57.7847
0.559	57.9069	0.5431	57.4995	0.5135	57.8051	0.5739	58.0597	0.6494	57.7643	0.6877	57.9477	0.8495	57.8153	0.9171	57.9171	1.1176	57.8051	1.134	57.8967
0.559	58.0292	0.5433	57.581	0.5139	57.9375	0.5742	58.1005	0.65	57.8662	0.6883	58.0292	0.8502	57.9171	0.9179	58.019	1.1187	57.9273	1.1349	57.9782
0.56	58.0801	0.5439	57.6625	0.5145	58.0903	0.5749	58.182	0.6506	57.9884	0.6886	58.1106	0.8508	58.0088	0.9188	58.1208	1.1197	58.0088	1.1356	58.0699
0.561	58.182	0.5444	57.7542	0.5152	58.2023	0.5751	58.2736	0.6511	58.0903	0.6893	58.2431	0.8515	58.1005	0.9196	58.2125	1.1205	58.1005	1.1364	58.1718
0.561	58.2736	0.5451	57.8866	0.5157	58.294	0.5756	58.3551	0.6517	58.1921	0.6899	58.3551	0.8522	58.1718	0.9203	58.3144	1.1216	58.2125	1.1368	58.2838
0.561	58.3347	0.5455	58.0088	0.5162	58.3551	0.5762	58.457	0.6523	58.3144	0.6904	58.4875	0.8528	58.2329	0.9211	58.3959	1.1225	58.3347	1.1377	58.3959
0.562	58.4264	0.5462	58.1412	0.5167	58.4468	0.5767	58.569	0.6524	58.3857	0.691	58.5792	0.8534	58.3246	0.9219	58.5079	1.1234	58.4366	1.1387	58.5079
0.562	58.5181	0.5472	58.2431	0.5174	58.5588	0.5773	58.6709	0.6524	58.457	0.6917	58.6505	0.8541	58.4875	0.9227	58.62	1.1244	58.5283	1.1396	58.6098
0.562	58.62	0.5477	58.3246	0.5179	58.6607	0.5779	58.7829	0.6524	58.5283	0.692	58.7524	0.855	58.6403	0.9235	58.7014	1.1254	58.6098	1.1406	58.7218
0.563	58.7931	0.5484	58.4162	0.5184	58.7727	0.5784	58.895	0.653	58.6709	0.6924	58.8848	0.8558	58.7218	0.9244	58.7931	1.1267	58.8135	1.1417	58.8237
0.564	58.9052	0.5488	58.4977	0.519	58.9052	0.5787	59.007	0.6534	58.7931	0.6927	58.9663	0.8564	58.7829	0.9251	58.9052	1.128	58.8644	1.1425	58.9153
0.564	59.007	0.5492	58.5996	0.5193	58.9968	0.5794	59.1089	0.6537	58.9153	0.693	59.0579	0.8571	58.8746	0.926	58.9968	1.1282	58.9052	1.1435	58.9968
0.564	59.1089	0.5498	58.7116	0.5197	59.0681	0.5798	59.1802	0.6543	59.0172	0.6936	59.1394	0.8576	58.9459	0.9267	59.0885	1.1292	59.0172	1.1446	59.0783
0.564	59.1904	0.5505	58.8135	0.5203	59.17	0.5804	59.2719	0.6547	59.1089	0.6939	59.2311	0.8582	59.0376	0.9275	59.1904	1.1304	59.1394	1.1457	59.2005
0.565	59.2719	0.5511	58.9357	0.5208	59.2311	0.581	59.3941	0.6552	59.2005	0.6945	59.3126	0.8588	59.1089	0.9279	59.2922	1.1314	59.2617	1.147	59.3228
0.565	59.3533	0.5515	59.0274	0.5214	59.3228	0.5816	59.5367	0.6555	59.2719	0.6949	59.4145	0.8594	59.2107	0.9285	59.4043	1.1321	59.3432	1.1482	59.4348
0.566	59.4348	0.5519	59.1292	0.5217	59.4246	0.5822	59.6284	0.6559	59.3839	0.6955	59.5469	0.8597	59.3228	0.9294	59.5061	1.1329	59.4043	1.1493	59.5367
0.566	59.5367	0.5529	59.2005	0.5221	59.5367	0.5829	59.7404	0.6565	59.5061	0.6963	59.6589	0.8603	59.4145	0.93	59.6182	1.1338	59.4756	1.1501	59.6385
0.567	59.6487	0.5534	59.2922	0.5228	59.6487	0.5832	59.8423	0.6569	59.608	0.6966	59.7608	0.8609	59.5265	0.9309	59.7098	1.1348	59.608	1.151	59.72
0.567	59.7608	0.5539	59.4145	0.5233	59.7404	0.5839	59.9237	0.6577	59.6793	0.697	59.8524	0.8615	59.6284	0.9319	59.8219	1.1356	59.72	1.1519	59.8117
0.568	59.9136	0.5545	59.5163	0.5237	59.8321	0.5844	60.046	0.6584	59.7608	0.6974	59.9339	0.8621	59.7404	0.9329	59.9237	1.1366	59.8219	1.1529	59.9136
0.569	60.0052	0.5551	59.6385	0.524	59.9339	0.5847	60.1682	0.659	59.9136	0.6978	60.0256	0.8627	59.8524	0.934	60.0154	1.1374	59.9034	1.1537	60.0358
0.569	60.1377	0.5556	59.7404	0.5247	60.0052	0.5855	60.2904	0.6598	60.046	0.6983	60.1275	0.8634	59.9543	0.9347	60.1377	1.1381	60.0154	1.1547	60.1377
0.57	60.2497	0.5559	59.8219	0.5251	60.1071	0.5861	60.4025	0.6608	60.1478	0.6988	60.2293	0.8643	60.0358	0.9353	60.2497	1.1388	60.1071	1.1555	60.2293
0.57	60.3312	0.5563	59.9339	0.5257	60.2497	0.5866	60.4942	0.6611	60.2395	0.6994	60.3516	0.8652	60.158	0.9362	60.3617	1.1396	60.2293	1.1564	60.3312
0.571	60.4229	0.5567	60.046	0.5261	60.3516	0.5871	60.5655	0.6619	60.3516	0.7	60.4432	0.8658	60.2497	0.937	60.4534	1.1407	60.3516	1.1573	60.4127
0.571	60.5043	0.5565	60.158	0.5269	60.4636	0.5876	60.6368	0.6628	60.4534	0.7002	60.5451	0.8667	60.3516	0.9376	60.5553	1.1418	60.4534	1.1582	60.5247
0.572	60.6062	0.557	60.2497	0.5274	60.5655	0.5879	60.7081	0.6633	60.5451	0.7004	60.6368	0.8672	60.4432	0.9385	60.6469	1.1427	60.5655	1.1594	60.6673
0.572	60.6673	0.5577	60.3516	0.5278	60.6469	0.5883	60.8201	0.6642	60.6368	0.7007	60.7386	0.8678	60.5451	0.9392	60.7386	1.1438	60.6469	1.1604	60.7692
0.573	60.8201	0.5579	60.4432	0.5283	60.7488	0.5887	60.922	0.6645	60.7182	0.7011	60.8303	0.8685	60.6469	0.9399	60.8608	1.145	60.7284	1.1614	60.8812
0.574	61.0035	0.5583	60.5451	0.5286	60.8507	0.5893	61.0035	0.6647	60.7895	0.7017	60.9525	0.8696	60.8303	0.9408	60.9627	1.1457	60.8201	1.1623	60.9831
0.575	61.1155	0.5588	60.6368	0.5292	60.9423	0.5897	61.1359	0.6653	60.9322	0.7022	61.0646	0.8704	60.9423	0.9416	61.0646	1.1467	60.922	1.1633	61.0646
0.575	61.197	0.5595	60.7794	0.5296	61.0544	0.5903	61.2479	0.6657	61.0646	0.7024	61.1766	0.8712	61.0442	0.9422	61.1664	1.1479	61.034	1.1641	61.1562
0.576	61.2887	0.5602	60.9016	0.5301	61.1562	0.5908	61.3498	0.6658	61.1461	0.7031	61.2683	0.8718	61.1257	0.9429	61.2581	1.1492	61.1461	1.1648	61.2377
0.577	61.36	0.5605	61.0035	0.5306	61.2887	0.5912	61.4516	0.6663	61.2377	0.7035	61.3702	0.8726	61.2275	0.9437	61.36	1.1502	61.2479	1.1656	61.3396
0.577	61.4313	0.5609	61.1257	0.5311	61.3803	0.5918	61.5535	0.6665	61.3192	0.704	61.4618	0.8733	61.3396	0.9443	61.4618	1.1511	61.3396	1.1666	61.4618
0.578	61.4924	0.5612	61.197	0.5316	61.472	0.5922	61.635	0.6667	61.4109	0.7045	61.5535	0.8739	61.4313	0.9451	61.5739	1.1518	61.4313	1.1677	61.6044
0.578	61.584	0.5614	61.309	0.5321	61.584	0.5928	61.747	0.6671	61.4924	0.705	61.6757	0.8745	61.5127	0.946	61.6961	1.1529	61.5229	1.1686	61.7165
0.579	61.6859	0.5622	61.4007	0.5325	61.6655	0.5934	61.8591	0.6672	61.635	0.7057	61.7878	0.8752	61.6044	0.9466	61.798	1.1538	61.6146	1.1693	61.8285
0.579	61.8183	0.5623	61.4924	0.5329	61.747	0.5941	61.9406	0.6673	61.7165	0.7062	61.91	0.876	61.7063	0.9474	61.91	1.1551	61.8183	1.1702	61.9406
0.58	61.9507	0.5633	61.5942	0.5335	61.8693	0.5947	62.0424	0.6678	61.798	0.7069	62.0017	0.8768	61.8794	0.9481	62.0017	1.1562	61.9406	1.1712	62.0322
0.58	62.0424	0.5637	61.7165	0.534	61.9711	0.5952	62.1443	0.6684	61.8794	0.7071	62.0832	0.8775	61.9813	0.9487	62.0934	1.1572	62.0119	1.1722	62.1035
0.581	62.1341	0.5644	61.8387	0.5345	62.0628	0.5957	62.2461	0.6694	62.0221	0.7077	62.1748	0.8777	62.0119	0.9494	62.1952	1.1581	62.073	1.173	62.1952
0.581	62.236	0.5649	61.9202	0.5352	62.185	0.5961	62.3887	0.6699	62.1239	0.7082	62.2563	0.8781	62.073	0.9502	62.2971	1.159	62.1647	1.1739	62.2869
0.582	62.3378	0.565	62.0221	0.5356	62.2665	0.5967	62.4804	0.6709	62.236	0.7089	62.3378	0.8787	62.1647	0.9509	62.3989	1.1599	62.2563	1.1746	62.3887
0.582	62.4498	0.5653	62.1035	0.5359	62.3582	0.5974	62.6128	0.6718	62.348	0.7095	62.46	0.8789	62.2665	0.9514	62.4804	1.1609	62.3785	1.1753	62.4702
0.583	62.6128	0.5655	62.2054	0.5364	62.4804	0.5979	62.7147	0.6725	62.4498	0.7098	62.5517	0.8796	62.3785	0.9522	62.5823	1.1619	62.4906	1.1762	62.5721
0.583	62.7249	0.5663	62.3174	0.537	62.5721	0.5984	62.8165	0.6732	62.5619	0.7105	62.6841	0.8801	62.4906	0.9531	62.6943	1.1629	62.5925	1.177	62.6638
0.583	62.8471	0.5666	62.3887	0.5375	62.6943	0.599	62.9082	0.674	62.6536	0.711	62.786	0.8807	62.5823	0.9537	62.8064	1.1636	62.6943	1.178	62.7758
0.584	62.949	0.5673	62.4906	0.5379	62.8267	0.5995	62.9897	0.6743	62.7554	0.7116	62.898	0.8815	62.6841	0.9545	62.9286	1.1646	62.7962	1.1791	62.9082
0.584	63.0203	0.5679	62.6128	0.5385	62.9082	0.5997	63.0712	0.6746	62.8573	0.7122	62.9897	0.8822	62.7554	0.9552	63.0101	1.1655	62.9184	1.18	62.9999
0.584	63.1018	0.5681	62.6943	0.539	63.0101	0.6003	63.1221	0.6753	62.9592	0.7127	63.0916	0.8832	62.8573	0.9558	63.1221	1.1662	62.9999	1.1807	63.1221
0.585	63.2036	0.5688	62.7758	0.5394	63.1323	0.6008	63.2647	0.6754	63.0508	0.7131	63.1629	0.884	62.9693	0.9565	63.2036	1.1669	63.0916	1.1817	63.2342
0.585	63.2647	0.5694	62.8777	0.5399	63.2444	0.6013	63.3564	0.6757	63.1425	0.7135	63.2647	0.8846	63.061	0.9572	63.3157	1.168	63.1731	1.1829	63.3462
0.585	63.3564	0.57	62.9795	0.5404	63.3157	0.6019	63.4684	0.6763	63.224	0.7142	63.4175	0.8853	63.1934	0.9579	63.4073	1.1687	63.2545	1.184	63.4277
0.586	63.4684	0.5704	63.1323	0.5409	63.4379	0.6023	63.5703	0.6765	63.3157	0.715	63.5397	0.8861	63.2851	0.9587	63.5194	1.1695	63.3666	1.1849	63.5194
0.586	63.5907	0.5708	63.2749	0.5414	63.5499	0.6027	63.6925	0.6767	63.4073	0.7153	63.6212	0.8868	63.4277	0.9595	63.6009	1.1706	63.4888	1.1859	63.5907
0.586	63.7129	0.5709	63.387	0.542	63.6518	0.6032	63.7944	0.677	63.5601	0.7156	63.7129	0.8876	63.5703	0.9601	63.7027	1.1715	63.5703	1.1866	63.6925
0.587	63.8148	0.5715	63.499	0.5423	63.7333	0.6038	63.9064	0.6776	63.6722	0.7161	63.7944	0.8885	63.6925	0.9607	63.8046	1.1722	63.6518	1.1876	63.8046
0.587	63.8963	0.5723	63.5907	0.5429	63.8351	0.604	63.9879	0.6779	63.7842	0.7165	63.8657	0.8891	63.7842	0.9614	63.9064	1.1731	63.774	1.1885	63.9472
0.588	63.9981	0.5728	63.6823	0.5435	63.9472	0.6048	64.1	0.6782	63.8657	0.7172	63.9574	0.8899	63.8861	0.9621	63.9981	1.174	63.9064	1.1893	64.0389
0.588	64.1102	0.5731	63.7435	0.544	64.0694	0.6054	64.1713	0.6785	63.9777	0.7173	64.0796	0.8905	63.9574	0.9628	64.1203	1.1749	64.0185	1.1905	64.1713
0.589	64.1713	0.5733	63.825	0.5444	64.1509	0.6059	64.263	0.679	64.0592	0.7181	64.1916	0.8908	64.0287	0.9636	64.2324	1.176	64.1203	1.1918	64.2731
0.589	64.2833	0.5741	63.8963	0.5448	64.2324	0.6064	64.3546	0.6798	64.1509	0.7185	64.3139	0.8914	64.1203	0.9642	64.3241	1.1767	64.2426	1.1925	64.3648
0.59	64.3444	0.5743	63.9981	0.5453	64.3241	0.6071	64.4463	0.6802	64.2324	0.7189	64.3954	0.8922	64.2018	0.965	64.4259	1.1775	64.3342	1.1934	64.4565
0.59	64.487	0.5747	64.1102	0.546	64.4565	0.6077	64.6093	0.6809	64.3648	0.7195	64.4972	0.8926	64.2731	0.9657	64.5176	1.1785	64.4361	1.1942	64.5685
0.591	64.5889	0.5757	64.212	0.5464	64.5583	0.6083	64.7315	0.6816	64.4768	0.72	64.5991	0.8932	64.4259	0.9664	64.5991	1.1792	64.5176	1.1954	64.6602
0.592	64.65	0.5763	64.3241	0.5467	64.6602	0.6089	64.8537	0.6826	64.5889	0.7204	64.7009	0.894	64.5991	0.967	64.6908	1.18	64.6195	1.196	64.7621
0.592	64.7722	0.5765	64.4157	0.5472	64.7417	0.6095	64.9454	0.6828	64.6806	0.721	64.813	0.8944	64.7009	0.9676	64.7926	1.1809	64.7417	1.1968	64.8334
0.593	64.8639	0.5769	64.5176	0.5478	64.8232	0.6098	65.0269	0.6838	64.7926	0.7217	64.925	0.8951	64.8028	0.9683	64.9149	1.1819	64.8232	1.1976	64.9149
0.594	64.9658	0.5772	64.6398	0.5481	64.9352	0.6104	65.1084	0.6848	64.9149	0.7219	65.0167	0.8956	64.8945	0.969	65.0065	1.1828	64.9352	1.1983	65.0269
0.594	65.0778	0.578	64.7824	0.5486	65.0473	0.6107	65.2001	0.6853	64.9963	0.7222	65.1287	0.8963	64.9556	0.9696	65.0982	1.1836	65.0371	1.1991	65.0982
0.595	65.1899	0.5784	64.8843	0.5491	65.1287	0.6114	65.3121	0.6859	65.0982	0.7227	65.2001	0.8968	65.0371	0.9704	65.2204	1.1848	65.1186	1.1999	65.2001
0.595	65.2713	0.5787	64.976	0.5496	65.2204	0.6119	65.4038	0.6864	65.2102	0.723	65.2917	0.8974	65.1287	0.971	65.3223	1.1856	65.2306	1.2003	65.3325
0.596	65.3936	0.5792	65.0676	0.55	65.3223	0.6123	65.526	0.687	65.3121	0.7234	65.4241	0.8982	65.2102	0.9716	65.4445	1.1867	65.2917	1.2009	65.4445
0.597	65.4853	0.5798	65.1899	0.5506	65.4241	0.6129	65.6279	0.6873	65.4038	0.7238	65.5362	0.8987	65.3121	0.9723	65.5464	1.1877	65.4241	1.2017	65.5464
0.597	65.5871	0.5807	65.3121	0.5512	65.5056	0.6135	65.7297	0.6876	65.5056	0.7242	65.689	0.9001	65.5973	0.9728	65.6279	1.1891	65.526	1.2025	65.6482
0.598	65.6788	0.5815	65.4241	0.5515	65.6075	0.6139	65.8112	0.688	65.5871	0.7246	65.7806	0.9005	65.5362	0.9736	65.7399	1.1899	65.6482	1.2033	65.7705
0.598	65.7806	0.5819	65.5158	0.552	65.689	0.6143	65.8927	0.6884	65.689	0.7251	65.8621	0.9009	65.6482	0.9744	65.8316	1.191	65.7501	1.2042	65.8723
0.598	65.8723	0.5824	65.5871	0.5525	65.801	0.6148	66.0251	0.6885	65.7603	0.7257	65.9436	0.9017	65.7705	0.975	65.9232	1.1921	65.852	1.2048	65.964
0.599	66.0557	0.5832	65.689	0.5528	65.9232	0.6154	66.127	0.689	65.8621	0.7264	66.0149	0.9023	65.8621	0.976	66.0353	1.1929	65.9436	1.2057	66.0455
0.599	66.1066	0.5836	65.7399	0.5534	66.0455	0.6158	66.2288	0.689	65.9844	0.7267	66.127	0.9028	65.9742	0.9768	66.1575	1.1939	66.0455	1.2064	66.1575
0.599	66.1473	0.5841	65.8316	0.554	66.1779	0.6163	66.3409	0.6897	66.0862	0.7273	66.2492	0.9034	66.076	0.9772	66.2594	1.1945	66.1168	1.2072	66.2186
0.599	66.2492	0.5846	65.9538	0.5544	66.2798	0.617	66.4224	0.6901	66.1779	0.728	66.3612	0.904	66.1575	0.978	66.3612	1.1953	66.2186	1.2081	66.3409
0.6	66.3918	0.585	66.0455	0.555	66.3511	0.6173	66.514	0.6901	66.2798	0.7287	66.4529	0.9051	66.3918	0.9787	66.4529	1.1965	66.3714	1.2091	66.4326
0.6	66.4937	0.5856	66.1575	0.5556	66.4427	0.6176	66.5955	0.6905	66.3816	0.7289	66.565	0.9057	66.3918	0.9793	66.5242	1.1975	66.4937	1.2098	66.5446
0.601	66.5955	0.5858	66.2594	0.5558	66.5446	0.6182	66.7177	0.6908	66.5242	0.7294	66.6566	0.906	66.4631	0.9798	66.6261	1.1986	66.6159	1.2107	66.6363
0.601	66.6566	0.5866	66.3511	0.556	66.6465	0.6188	66.8196	0.6911	66.6057	0.7299	66.7381	0.9065	66.5853	0.9805	66.7381	1.1995	66.7076	1.2116	66.7279
0.601	66.7687	0.587	66.4326	0.5566	66.7483	0.6191	66.9215	0.6918	66.6974	0.7303	66.84	0.9072	66.6872	0.9812	66.8807	1.2004	66.8094	1.2126	66.8298
0.602	66.9011	0.5872	66.5955	0.5569	66.8909	0.6197	67.0233	0.6924	66.7992	0.7308	66.9113	0.9079	66.7992	0.9817	66.9724	1.201	66.9011	1.2134	66.9215
0.602	67.0233	0.5879	66.7381	0.5576	67.0131	0.6201	67.1354	0.6929	66.9011	0.7313	67.0437	0.9086	66.9215	0.9824	67.0539	1.2018	67.003	1.2142	67.0335
0.603	67.1354	0.5883	66.84	0.5581	67.1252	0.6206	67.2576	0.6935	66.9724	0.7318	67.1557	0.9094	67.0233	0.9834	67.1557	1.2027	67.0845	1.2152	67.1557
0.603	67.2372	0.5889	66.9215	0.5584	67.2067	0.6212	67.3493	0.6945	67.1048	0.7323	67.2474	0.9103	67.1557	0.9839	67.2576	1.2034	67.2067	1.2161	67.278
0.604	67.3187	0.5896	67.0131	0.5589	67.2983	0.6218	67.4613	0.6956	67.2576	0.7326	67.3493	0.9111	67.3085	0.9846	67.3493	1.2045	67.3085	1.2171	67.4002
0.604	67.4104	0.5901	67.0946	0.5594	67.3696	0.622	67.553	0.6962	67.3493	0.7334	67.4308	0.9118	67.4002	0.9852	67.4308	1.2055	67.4206	1.2178	67.5021
0.604	67.4919	0.5908	67.1659	0.5598	67.4613	0.6227	67.6447	0.6967	67.4715	0.734	67.5428	0.9123	67.441	0.986	67.5326	1.2063	67.5122	1.2186	67.5836
0.605	67.5937	0.5914	67.2474	0.5602	67.553	0.6232	67.7465	0.6976	67.5734	0.7343	67.6243	0.9128	67.5122	0.9869	67.6549	1.2071	67.6141	1.2196	67.6854
0.605	67.7262	0.5919	67.3595	0.5611	67.665	0.6236	67.828	0.6981	67.665	0.7349	67.7363	0.9133	67.5937	0.9876	67.7771	1.2079	67.6956	1.2203	67.8076
0.606	67.8178	0.5925	67.4919	0.5613	67.8076	0.6242	67.9197	0.6989	67.7975	0.7354	67.8586	0.9136	67.6752	0.9883	67.8891	1.209	67.7975	1.2212	67.8993
0.606	67.9197	0.5932	67.6141	0.5619	67.9095	0.6247	68.0419	0.6997	67.9401	0.7362	67.991	0.9142	67.7669	0.9892	67.9706	1.2097	67.8993	1.2221	67.991
0.607	68.0317	0.5939	67.7262	0.5624	68.0216	0.6252	68.1438	0.7	67.9299	0.7367	68.1234	0.9145	67.8891	0.99	68.0623	1.2108	68.0012	1.223	68.103
0.607	68.1336	0.5943	67.8178	0.5628	68.1132	0.6257	68.2558	0.7004	68.0317	0.7375	68.2253	0.9151	67.9604	0.9906	68.1642	1.2116	68.1336	1.2238	68.1947
0.608	68.2151	0.5948	67.8993	0.5634	68.2049	0.6262	68.3475	0.7008	68.1438	0.7379	68.3271	0.916	68.0623	0.9915	68.2966	1.2124	68.2049	1.2246	68.2762
0.608	68.3169	0.5954	68.0521	0.5639	68.2966	0.6266	68.429	0.7013	68.2456	0.7383	68.4086	0.9164	68.1743	0.9922	68.4086	1.2132	68.3068	1.2255	68.3679
0.609	68.4188	0.5959	68.154	0.5644	68.3882	0.6272	68.5512	0.7013	68.3475	0.7385	68.4901	0.9168	68.2864	0.9929	68.4901	1.2142	68.4086	1.2262	68.4595
0.609	68.5207	0.5966	68.2762	0.5647	68.4901	0.6279	68.6327	0.7012	68.4392	0.7391	68.6021	0.9176	68.3984	0.9935	68.592	1.2146	68.5003	1.2269	68.5614
0.61	68.6327	0.5971	68.3781	0.565	68.6021	0.6282	68.7651	0.7016	68.5207	0.7397	68.7447	0.9181	68.4799	0.9942	68.6938	1.2151	68.592	1.2278	68.6938
0.61	68.7447	0.5976	68.4392	0.5657	68.7142	0.6287	68.8568	0.702	68.6429	0.7401	68.867	0.9187	68.5818	0.9951	68.7957	1.2158	68.6938	1.2287	68.8059
0.611	68.8262	0.598	68.5207	0.5662	68.7957	0.6292	68.9485	0.7021	68.7753	0.7407	68.9587	0.9198	68.8873	0.9957	68.8975	1.2164	68.7855	1.2293	68.8772
0.612	68.9281	0.5984	68.6123	0.5665	68.9077	0.6298	69.03	0.7025	68.8873	0.7411	69.03	0.9209	68.8161	0.9962	68.979	1.2171	68.8873	1.2306	68.979
0.612	69.0198	0.599	68.7244	0.5672	69.0198	0.6302	69.1318	0.7031	68.9485	0.7415	69.142	0.9215	68.9383	0.9967	69.0707	1.2182	68.979	1.2312	69.0809
0.613	69.2031	0.5994	68.8161	0.5674	69.1114	0.6308	69.2337	0.7041	69.0605	0.742	69.2642	0.9223	69.0401	0.9974	69.1624	1.219	69.0707	1.2322	69.1726
0.614	69.3254	0.5996	68.8975	0.5681	69.2133	0.6315	69.3457	0.705	69.1726	0.7423	69.3457	0.9229	69.2235	0.998	69.2846	1.2199	69.1929	1.233	69.2744
0.614	69.3661	0.6	68.979	0.5685	69.305	0.6318	69.4476	0.7054	69.2744	0.7425	69.4272	0.9235	69.4272	0.9988	69.3966	1.2211	69.2846	1.2339	69.3966
0.615	69.4374	0.6005	69.1318	0.5689	69.3865	0.6323	69.5698	0.7061	69.3661	0.7429	69.5189	0.9243	69.417	0.9993	69.4985	1.2221	69.3865	1.2349	69.5189
0.615	69.5392	0.6009	69.2642	0.5693	69.5291	0.633	69.6615	0.707	69.4476	0.7434	69.6106	0.9249	69.4374	0.9999	69.6207	1.2229	69.4781	1.236	69.6411
0.616	69.6513	0.6013	69.3763	0.57	69.6207	0.6333	69.7633	0.7076	69.5698	0.744	69.692	0.9257	69.4068	1.0005	69.7022	1.2237	69.58	1.2368	69.7328
0.616	69.7532	0.6018	69.4781	0.5704	69.7124	0.6338	69.8754	0.7081	69.7124	0.7441	69.7633	0.9265	69.58	1.0008	69.7939	1.2244	69.6615	1.2375	69.8245
0.616	69.8652	0.6019	69.5698	0.5709	69.8143	0.6343	69.9671	0.7092	69.8448	0.7449	69.9263	0.9269	69.7124	1.0013	69.8958	1.2252	69.743	1.2383	69.9263
0.617	69.9874	0.6023	69.6513	0.5714	69.906	0.6348	70.0791	0.7097	69.9569	0.7454	70.0486	0.9274	70.0282	1.0021	70.0078	1.2262	69.8958	1.2393	70.0078
0.617	70.0689	0.6027	69.7328	0.5719	70.0078	0.6352	70.1911	0.7101	70.0689	0.7457	70.1606	0.9282	69.9772	1.0031	70.1097	1.2272	70.018	1.24	70.0995
0.618	70.1708	0.6033	69.8245	0.5723	70.0893	0.6358	70.293	0.7109	70.1606	0.7458	70.2523	0.9288	70.018	1.0039	70.2217	1.2281	70.13	1.2408	70.1911
0.618	70.2726	0.6036	69.8958	0.5727	70.181	0.6362	70.3949	0.7115	70.2421	0.7461	70.3439	0.9291	70.0791	1.0047	70.3134	1.2292	70.2421	1.2415	70.2828
0.619	70.3949	0.6041	70.0384	0.5733	70.3337	0.6366	70.5069	0.7119	70.3337	0.7465	70.4356	0.9298	70.1708	1.0054	70.3949	1.2301	70.3439	1.2422	70.4051
0.619	70.4662	0.6048	70.1402	0.5737	70.4458	0.6371	70.5986	0.7124	70.4254	0.7469	70.5171	0.9304	70.2523	1.0063	70.4865	1.2307	70.4356	1.2433	70.5375
0.619	70.5782	0.6053	70.2319	0.5742	70.5375	0.6376	70.7106	0.7131	70.5578	0.7473	70.5986	0.9311	70.4967	1.0073	70.619	1.2316	70.5171	1.2439	70.6699
0.62	70.7005	0.6059	70.3337	0.5747	70.6393	0.6381	70.7921	0.7136	70.6699	0.7478	70.6903	0.9315	70.7106	1.0082	70.7514	1.2324	70.619	1.245	70.7514
0.621	70.8125	0.6063	70.4254	0.575	70.7208	0.6386	70.8838	0.7136	70.7514	0.7482	70.7921	0.9321	70.7921	1.009	70.8634	1.2331	70.7106	1.2456	70.8634
0.621	70.9245	0.6069	70.5171	0.5756	70.8329	0.639	71.057	0.7137	70.8431	0.7488	70.9143	0.9328	70.9245	1.0097	70.9857	1.2339	70.7819	1.2465	70.9449
0.622	70.9958	0.6074	70.6088	0.576	70.9042	0.6397	71.1792	0.7141	70.9449	0.7492	71.0162	0.9334	71.057	1.0098	71.0773	1.2346	70.8838	1.2474	71.0366
0.622	71.1079	0.6078	70.7106	0.5764	71.006	0.6403	71.281	0.7142	71.0264	0.7497	71.1079	0.9339	71.1486	1.0104	71.1181	1.2354	70.9958	1.2481	71.1079
0.622	71.169	0.6085	70.8431	0.577	71.1486	0.6407	71.4033	0.7146	71.1181	0.7502	71.2199	0.9346	71.1283	1.0111	71.2709	1.2363	71.1181	1.2491	71.2199
0.623	71.3014	0.6091	70.9653	0.5776	71.2709	0.6412	71.495	0.7151	71.1792	0.7504	71.332	0.9353	71.332	1.0117	71.3829	1.2373	71.2199	1.2499	71.3625
0.623	71.4135	0.6096	71.0671	0.578	71.3625	0.6418	71.5662	0.7151	71.281	0.7511	71.4236	0.9359	71.2709	1.0124	71.4848	1.2378	71.3218	1.2508	71.4542
0.624	71.5255	0.6101	71.169	0.5783	71.444	0.642	71.6579	0.7157	71.5255	0.7517	71.495	0.9366	71.4338	1.0131	71.5866	1.2386	71.4135	1.2516	71.5561
0.624	71.6172	0.6107	71.2607	0.5788	71.5662	0.6426	71.7292	0.7162	71.5866	0.7523	71.607	0.9373	71.5051	1.0136	71.6681	1.2392	71.5051	1.2524	71.6681
0.625	71.719	0.6111	71.3524	0.5792	71.6376	0.643	71.8311	0.7165	71.6274	0.7528	71.6987	0.9377	71.719	1.0139	71.7598	1.2397	71.5866	1.2531	71.7496
0.625	71.8107	0.6116	71.444	0.5796	71.7292	0.6438	71.9228	0.7168	71.6987	0.7534	71.8209	0.9383	71.7802	1.0149	71.8413	1.2407	71.6987	1.2542	71.8616
0.626	71.8718	0.612	71.5459	0.5802	71.8107	0.6443	72.0348	0.7173	71.8005	0.7539	71.9329	0.939	71.8616	1.0156	71.9126	1.2421	71.8515	1.2549	71.9635
0.626	71.9941	0.6121	71.6681	0.5806	71.9329	0.6448	72.1367	0.7179	71.9024	0.7542	72.0348	0.9397	72.0654	1.0159	72.0042	1.2428	72.0042	1.2556	72.0756
0.627	72.1265	0.6124	71.77	0.5813	72.1163	0.6453	72.2385	0.7185	72.0144	0.7548	72.1265	0.9402	72.1672	1.0164	72.1061	1.2437	72.1163	1.2566	72.1876
0.627	72.2589	0.6128	71.8718	0.5819	72.2283	0.6458	72.3404	0.719	72.0959	0.7554	72.2181	0.9407	72.0552	1.0172	72.2181	1.2449	72.208	1.2574	72.2895
0.628	72.3709	0.6133	71.9533	0.5824	72.2996	0.6462	72.4422	0.7197	72.1774	0.7559	72.3404	0.9413	72.3098	1.0179	72.3302	1.2459	72.2895	1.258	72.3913
0.629	72.483	0.6135	72.0654	0.5826	72.3811	0.6469	72.5645	0.7202	72.2793	0.7563	72.4219	0.942	72.3811	1.0185	72.4321	1.2469	72.3709	1.2589	72.5135
0.629	72.5848	0.614	72.157	0.583	72.4626	0.6473	72.6969	0.721	72.3913	0.7568	72.5441	0.9426	72.4728	1.0189	72.5339	1.2477	72.4524	1.2599	72.6154
0.629	72.6663	0.6142	72.2385	0.5836	72.5441	0.648	72.8089	0.7216	72.5033	0.7573	72.6663	0.9434	72.5441	1.0196	72.6256	1.2486	72.5339	1.2608	72.7274
0.63	72.7682	0.6144	72.3913	0.5839	72.6358	0.6485	72.8904	0.7221	72.6052	0.7577	72.7376	0.9442	72.6969	1.0202	72.7376	1.2495	72.6154	1.2616	72.8089
0.63	72.8599	0.6148	72.4932	0.5844	72.7274	0.649	72.9719	0.7227	72.7071	0.7585	72.8701	0.9449	72.8497	1.0208	72.8395	1.2504	72.7071	1.2624	72.9006
0.63	72.9821	0.6152	72.6052	0.5849	72.8497	0.6494	73.0738	0.7236	72.8497	0.7588	72.9617	0.9454	72.7071	1.0216	72.9312	1.2512	72.8293	1.2632	73.0126
0.631	73.1145	0.6156	72.6969	0.5854	72.9515	0.6499	73.1756	0.7243	72.9719	0.7595	73.0738	0.9462	72.8599	1.022	73.033	1.2524	72.9923	1.2641	73.1247
0.632	73.2062	0.616	72.7886	0.5858	73.033	0.6503	73.2469	0.7252	73.084	0.7601	73.1654	0.9464	72.9108	1.0229	73.1451	1.2535	73.1247	1.2648	73.2367
0.632	73.2979	0.6164	72.8701	0.5862	73.1552	0.6508	73.359	0.7254	73.1654	0.7603	73.2469	0.9471	73.2164	1.0235	73.2469	1.2545	73.2367	1.2658	73.3386
0.633	73.3997	0.6168	72.9719	0.5865	73.2979	0.6513	73.471	0.7261	73.2673	0.7609	73.3895	0.948	73.3793	1.0244	73.359	1.2555	73.3284	1.2666	73.3997
0.633	73.5118	0.6173	73.0941	0.5874	73.4201	0.6519	73.5831	0.7265	73.3895	0.7614	73.5118	0.9489	73.359	1.0253	73.4608	1.2563	73.4201	1.2674	73.5016
0.633	73.5932	0.6181	73.2062	0.588	73.522	0.6523	73.6544	0.7272	73.5321	0.7617	73.6034	0.9496	73.4405	1.026	73.5525	1.2571	73.5016	1.268	73.6136
0.634	73.6747	0.6186	73.3182	0.5884	73.634	0.6527	73.7562	0.7278	73.6646	0.7621	73.6951	0.9504	73.5118	1.0265	73.6442	1.2576	73.5729	1.269	73.7257
0.634	73.7664	0.6191	73.3997	0.5891	73.7257	0.6531	73.8479	0.7284	73.7562	0.7624	73.7766	0.951	73.5627	1.0274	73.746	1.2585	73.6646	1.2697	73.8479
0.634	73.9192	0.6194	73.5016	0.5895	73.797	0.6536	73.9599	0.7286	73.8275	0.7627	73.8581	0.9518	73.6136	1.0278	73.8479	1.2591	73.746	1.2706	73.9294
0.635	74.0312	0.6198	73.5831	0.5899	73.8683	0.654	74.0414	0.729	73.9192	0.763	73.9497	0.9522	73.797	1.0288	73.9905	1.2599	73.8581	1.2715	74.0414
0.636	74.1535	0.6203	73.6951	0.5902	73.9905	0.6543	74.1637	0.7292	73.9803	0.7634	74.0211	0.9528	73.8988	1.0299	74.1025	1.2608	73.9701	1.2723	74.1331
0.636	74.2451	0.621	73.7868	0.5908	74.0822	0.6549	74.2757	0.7297	74.0414	0.7638	74.1433	0.9535	74.0516	1.0305	74.2146	1.2614	74.0618	1.2731	74.2248
0.636	74.3266	0.6214	73.8988	0.5913	74.184	0.6554	74.3674	0.7301	74.1433	0.7643	74.2859	0.954	74.0414	1.0314	74.3063	1.2622	74.1637	1.2739	74.3266
0.637	74.3877	0.622	74.0007	0.5918	74.2961	0.6559	74.4591	0.7306	74.3063	0.7646	74.4183	0.9543	74.0924	1.0323	74.4081	1.2629	74.3063	1.2747	74.4285
0.637	74.4998	0.6224	74.1025	0.5923	74.4081	0.6563	74.5507	0.7313	74.4489	0.7649	74.5202	0.9551	74.2451	1.033	74.5202	1.2636	74.4081	1.2755	74.5405
0.637	74.5609	0.6227	74.2044	0.5926	74.4896	0.6567	74.6628	0.7316	74.5609	0.7653	74.6118	0.9556	74.3165	1.0337	74.5915	1.2642	74.51	1.2764	74.6424
0.638	74.7137	0.6233	74.2757	0.5931	74.5813	0.6574	74.7544	0.7321	74.6628	0.7656	74.7035	0.9561	74.4285	1.0343	74.6831	1.2648	74.6118	1.2771	74.7341
0.639	74.8767	0.6237	74.3979	0.5936	74.7035	0.6578	74.8665	0.7326	74.7544	0.7662	74.7952	0.9567	74.5303	1.0352	74.8257	1.265	74.7137	1.2779	74.8257
0.639	74.9582	0.6241	74.51	0.5941	74.8156	0.6584	74.9887	0.7329	74.8359	0.7666	74.8665	0.9573	74.7952	1.0361	74.9582	1.2658	74.8257	1.2787	74.9276
0.64	75.0193	0.6248	74.6017	0.5947	74.9582	0.659	75.111	0.7329	74.897	0.7671	74.9684	0.9579	74.785	1.0367	75.06	1.2666	74.8869	1.2795	75.0396
0.64	75.0906	0.6252	74.6831	0.5952	75.0396	0.6596	75.2434	0.7335	74.9785	0.7677	75.111	0.9585	74.897	1.0373	75.1721	1.2675	74.9785	1.2802	75.1415
0.64	75.1415	0.6256	74.7748	0.5955	75.1517	0.66	75.3248	0.7338	75.0804	0.7682	75.223	0.959	74.9684	1.0378	75.2637	1.2682	75.06	1.2812	75.2434
0.641	75.2026	0.6258	74.8869	0.596	75.2332	0.6605	75.4165	0.7343	75.2128	0.7691	75.3248	0.9596	75.0396	1.0386	75.3656	1.2691	75.1822	1.2824	75.335
0.641	75.3248	0.6264	75.0295	0.5964	75.3045	0.6608	75.4878	0.7347	75.3248	0.7695	75.4165	0.9601	75.1517	1.0392	75.4369	1.27	75.335	1.2832	75.4165
0.642	75.4267	0.627	75.1619	0.5968	75.3962	0.6614	75.5795	0.7351	75.3962	0.77	75.5184	0.9609	75.2536	1.0396	75.498	1.2708	75.4573	1.2843	75.5286
0.642	75.5286	0.6277	75.2739	0.5975	75.5082	0.6619	75.6916	0.7354	75.498	0.7707	75.6101	0.9613	75.3248	1.04	75.5693	1.2718	75.5489	1.285	75.6202
0.642	75.6101	0.6281	75.3554	0.598	75.6202	0.6622	75.7832	0.7358	75.5897	0.771	75.6814	0.9621	75.5388	1.0408	75.6712	1.2727	75.6406	1.2858	75.7425
0.643	75.7119	0.6288	75.4471	0.5985	75.7119	0.6628	75.9055	0.7361	75.661	0.7718	75.8036	0.9626	75.5999	1.0413	75.7629	1.2736	75.7323	1.2865	75.8545
0.643	75.8138	0.6293	75.5489	0.5987	75.8036	0.6633	76.0073	0.7368	75.7934	0.7725	75.9666	0.9631	75.7527	1.0417	75.9258	1.2741	75.8036	1.2872	75.9564
0.644	75.9564	0.6299	75.6508	0.5993	75.8953	0.6636	76.099	0.7369	75.8851	0.7732	76.0786	0.9637	75.9666	1.0428	76.0582	1.2749	75.8953	1.288	76.0379
0.644	76.099	0.6304	75.7425	0.5998	75.9971	0.6641	76.1907	0.7375	75.9869	0.7733	76.1703	0.9644	76.0582	1.0434	76.1601	1.2757	75.9666	1.2888	76.1397
0.645	76.2212	0.6312	75.9055	0.6001	76.099	0.6646	76.2925	0.7381	76.099	0.7739	76.2518	0.9649	76.1193	1.044	76.2416	1.2764	76.0481	1.2894	76.2212
0.645	76.3129	0.6318	75.9971	0.6007	76.2314	0.6652	76.3944	0.7384	76.211	0.774	76.3333	0.9656	75.9971	1.0447	76.3129	1.2772	76.1601	1.2902	76.3129
0.645	76.4147	0.6323	76.0888	0.6013	76.3333	0.6656	76.4962	0.7388	76.3027	0.7744	76.4147	0.966	76.1397	1.0452	76.3842	1.2783	76.2925	1.2908	76.4453
0.646	76.4962	0.6329	76.1805	0.6016	76.4453	0.666	76.6388	0.7391	76.3842	0.7746	76.5064	0.9667	76.5268	1.0457	76.4657	1.2794	76.374	1.2915	76.5675
0.646	76.5777	0.6333	76.2721	0.6019	76.5573	0.6665	76.7611	0.7395	76.4759	0.7754	76.5879	0.9675	76.537	1.0463	76.5777	1.2802	76.5064	1.2922	76.6694
0.646	76.649	0.6337	76.374	0.6026	76.6592	0.6671	76.8833	0.7396	76.5777	0.7756	76.7101	0.9682	76.7	1.047	76.6796	1.2809	76.5981	1.293	76.7712
0.647	76.7509	0.6341	76.4555	0.603	76.7407	0.6675	76.9648	0.7402	76.6898	0.776	76.8324	0.9688	76.7101	1.0474	76.7814	1.2816	76.6898	1.2938	76.8629
0.648	76.9852	0.6346	76.5777	0.6034	76.8222	0.668	77.0565	0.7403	76.812	0.7766	76.9444	0.9694	76.8935	1.0481	76.8731	1.2821	76.7916	1.2946	76.9546
0.648	76.975	0.635	76.6694	0.604	76.9648	0.6684	77.138	0.7406	76.9342	0.777	77.0565	0.97	76.9546	1.0489	77.0055	1.283	76.9139	1.2952	77.0463
0.649	77.138	0.6353	76.7712	0.6043	77.0565	0.6687	77.2194	0.7409	77.0463	0.7774	77.138	0.9705	77.0055	1.0496	77.1278	1.2839	77.0259	1.296	77.1278
0.649	77.2602	0.6358	76.8527	0.6049	77.1685	0.6694	77.3111	0.7414	77.1278	0.7777	77.25	0.9711	77.0259	1.0505	77.25	1.2846	77.1278	1.2969	77.2296
0.65	77.3824	0.6361	76.9444	0.6054	77.2704	0.6699	77.4232	0.7417	77.2398	0.7778	77.362	0.9718	77.2194	1.0514	77.362	1.2852	77.2194	1.2975	77.3315
0.651	77.4537	0.6364	77.0361	0.6058	77.3722	0.6704	77.5148	0.7423	77.3417	0.778	77.4537	0.9723	77.2806	1.0521	77.4639	1.2862	77.3111	1.2987	77.4639
0.651	77.5352	0.6369	77.1176	0.606	77.4741	0.6709	77.6574	0.7428	77.413	0.7784	77.5861	0.973	77.5046	1.0528	77.5657	1.2869	77.413	1.2997	77.5861
0.651	77.5963	0.6372	77.2398	0.6064	77.5759	0.6715	77.7491	0.7435	77.5454	0.7791	77.688	0.9735	77.5454	1.0535	77.6574	1.2876	77.4843	1.3004	77.6778
0.651	77.688	0.6377	77.3417	0.607	77.6676	0.6721	77.8408	0.7443	77.6371	0.7795	77.8204	0.974	77.7491	1.054	77.7491	1.2887	77.6065	1.3013	77.7695
0.652	77.7898	0.638	77.4435	0.6075	77.8102	0.6726	77.9426	0.7448	77.7185	0.7802	77.8917	0.9746	77.7797	1.0546	77.851	1.2895	77.7185	1.3022	77.8713
0.652	77.8917	0.6383	77.5556	0.6079	77.8815	0.673	78.0241	0.7455	77.8204	0.7805	77.9732	0.9752	77.7287	1.0554	77.963	1.2905	77.8306	1.3033	77.9528
0.652	78.0241	0.6391	77.6371	0.6084	77.9834	0.6734	78.1158	0.7462	77.9121	0.7809	78.0751	0.9759	77.8102	1.0559	78.0852	1.2913	77.9223	1.3039	78.0445
0.653	78.1362	0.6395	77.7389	0.6088	78.1158	0.674	78.2482	0.7466	78.0139	0.7811	78.1667	0.9764	78.0343	1.0565	78.1769	1.2921	78.0241	1.3047	78.1565
0.653	78.2278	0.6399	77.851	0.6092	78.2278	0.6744	78.3501	0.7474	78.126	0.7818	78.2278	0.9768	78.238	1.0573	78.2889	1.2931	78.126	1.3055	78.2584
0.654	78.3093	0.6403	77.9426	0.6097	78.3501	0.6749	78.4519	0.7481	78.2278	0.7823	78.3093	0.9772	78.3501	1.0577	78.3704	1.294	78.2278	1.3062	78.3603
0.654	78.401	0.6406	78.0547	0.6104	78.4825	0.6755	78.5538	0.7483	78.3195	0.7828	78.4621	0.9779	78.3806	1.0582	78.4417	1.2947	78.3195	1.3068	78.4621
0.655	78.4927	0.641	78.1667	0.6108	78.5742	0.6758	78.6455	0.7484	78.4112	0.7834	78.5945	0.9786	78.4621	1.0588	78.5334	1.2959	78.513	1.3076	78.5538
0.656	78.5945	0.6414	78.2686	0.6111	78.6658	0.6764	78.7575	0.7495	78.5334	0.7837	78.7168	0.9793	78.513	1.0592	78.6353	1.2969	78.6658	1.3081	78.6556
0.656	78.727	0.6417	78.3603	0.6116	78.727	0.6768	78.8594	0.7498	78.6455	0.7843	78.7982	0.9798	78.4621	1.0599	78.7473	1.2978	78.727	1.3089	78.7473
0.657	78.8594	0.6421	78.4621	0.6119	78.7779	0.6775	78.9918	0.7505	78.7575	0.7849	78.9001	0.9804	78.5945	1.0605	78.8594	1.2987	78.8186	1.3099	78.8492
0.658	78.9816	0.6429	78.5334	0.6123	78.8797	0.6779	79.0835	0.7511	78.8492	0.7852	78.9918	0.9811	78.9307	1.0611	78.9612	1.2995	78.9103	1.3107	78.9714
0.658	79.0631	0.6433	78.6556	0.6129	79.0223	0.6783	79.1751	0.7519	78.9612	0.7857	79.0733	0.9815	79.0223	1.0616	79.0631	1.3002	78.9918	1.3116	79.0631
0.658	79.1344	0.644	78.7779	0.6132	79.1446	0.6788	79.2974	0.7525	79.0835	0.786	79.1446	0.9821	78.9001	1.0621	79.1548	1.3009	79.0936	1.3118	79.1649
0.659	79.2261	0.6444	78.8899	0.6138	79.2464	0.6793	79.3687	0.7529	79.1853	0.7865	79.2566	0.9826	79.0427	1.0627	79.2464	1.3017	79.1649	1.3125	79.2464
0.659	79.3177	0.6447	78.9816	0.6141	79.3279	0.6799	79.4603	0.7533	79.2974	0.7867	79.3992	0.9834	79.1344	1.0631	79.3585	1.3022	79.2362	1.3132	79.389
0.659	79.4094	0.6451	79.0733	0.6147	79.4501	0.6803	79.6029	0.7537	79.3992	0.7872	79.5011	0.9837	79.3992	1.0639	79.4909	1.3027	79.3279	1.3139	79.5011
0.66	79.5215	0.6455	79.1649	0.6152	79.5316	0.681	79.7048	0.7542	79.4807	0.7876	79.6029	0.9844	79.4807	1.0646	79.5724	1.3035	79.4196	1.3147	79.5927
0.66	79.6131	0.6462	79.2464	0.6156	79.6131	0.6816	79.8168	0.7546	79.5927	0.788	79.715	0.9849	79.5316	1.0652	79.6844	1.3044	79.5418	1.3155	79.6742
0.66	79.7252	0.6463	79.3687	0.6161	79.6844	0.682	79.9085	0.7547	79.6437	0.7885	79.7965	0.9854	79.5215	1.0659	79.7863	1.305	79.6641	1.3163	79.827
0.661	79.8372	0.6469	79.5011	0.6166	79.7863	0.6826	80.0002	0.7548	79.7048	0.789	79.9187	0.9857	79.8168	1.0666	79.878	1.3054	79.7761	1.3171	79.9187
0.661	79.9391	0.6472	79.5927	0.6169	79.9085	0.683	80.0613	0.7551	79.8067	0.7895	80.0002	0.9861	79.8983	1.0672	79.9594	1.3062	79.878	1.3177	80.0206
0.661	80.0715	0.6476	79.6946	0.6173	79.99	0.6835	80.1733	0.7555	80.0104	0.7901	80.0715	0.9866	79.9085	1.0678	80.0715	1.3068	79.9798	1.3188	80.1224
0.662	80.1733	0.6482	79.7965	0.6176	80.1021	0.684	80.265	0.7558	80.1021	0.7906	80.1835	0.9872	79.9289	1.0686	80.1733	1.3077	80.0613	1.3195	80.2345
0.662	80.2854	0.6486	79.8881	0.6181	80.2243	0.6845	80.3669	0.7561	80.1632	0.7909	80.2956	0.9878	80.0511	1.0692	80.2548	1.3091	80.1632	1.3201	80.2956
0.663	80.3567	0.6489	80.0002	0.6187	80.3058	0.685	80.4789	0.7561	80.2345	0.7914	80.4076	0.9884	80.1835	1.0698	80.3567	1.3098	80.2854	1.3208	80.428
0.664	80.4382	0.6495	80.1122	0.6195	80.4076	0.6853	80.5706	0.7567	80.3363	0.7921	80.4891	0.9889	80.3567	1.0706	80.4586	1.3107	80.3872	1.3216	80.5502
0.664	80.54	0.65	80.2243	0.6198	80.4993	0.6859	80.6928	0.757	80.428	0.7924	80.5706	0.9895	80.4484	1.0712	80.5502	1.3117	80.5095	1.3227	80.6725
0.664	80.6113	0.6504	80.3363	0.6201	80.6012	0.6866	80.7947	0.7575	80.5299	0.793	80.6826	0.9898	80.6012	1.0718	80.6725	1.3125	80.6215	1.3233	80.7743
0.666	80.7641	0.6509	80.4382	0.6206	80.7132	0.6868	80.8864	0.7584	80.6317	0.7934	80.7845	0.9902	80.6928	1.0726	80.7845	1.3134	80.7234	1.3244	80.8456
0.666	80.9169	0.6511	80.5197	0.621	80.7947	0.6873	80.978	0.7589	80.7336	0.794	80.8966	0.9908	80.8354	1.073	80.8762	1.3141	80.8252	1.3251	80.9271
0.666	81.0493	0.6515	80.6012	0.6213	80.8966	0.6878	81.0799	0.7595	80.8354	0.7944	80.9984	0.9913	81.0086	1.0737	80.9577	1.3151	80.9475	1.3259	81.0086
0.667	81.1206	0.6522	80.7438	0.6215	80.9882	0.6884	81.1919	0.7599	80.9373	0.795	81.1003	0.9919	81.1206	1.0743	81.0493	1.316	81.0493	1.3266	81.0901
0.668	81.2225	0.6528	80.8762	0.6222	81.0901	0.6887	81.2836	0.7607	81.0799	0.7957	81.1817	0.9927	81.2021	1.075	81.1716	1.317	81.1308	1.3275	81.2225
0.668	81.3345	0.6533	80.9984	0.6227	81.2021	0.6892	81.3855	0.7615	81.2225	0.7961	81.2938	0.9934	81.2938	1.0758	81.2836	1.3177	81.2123	1.3282	81.3447
0.669	81.4058	0.6539	81.0595	0.6234	81.3345	0.6897	81.4873	0.7622	81.3345	0.7966	81.4058	0.9942	81.2836	1.0761	81.3957	1.3182	81.304	1.3292	81.4568
0.669	81.4873	0.6543	81.141	0.624	81.4568	0.6901	81.6197	0.7632	81.4771	0.7972	81.5383	0.995	81.2938	1.0767	81.4873	1.3187	81.3651	1.3298	81.5892
0.67	81.5688	0.6545	81.2327	0.6243	81.5688	0.6906	81.8133	0.7635	81.5688	0.7978	81.6503	0.9957	81.5077	1.0774	81.5892	1.3193	81.4771	1.3305	81.6707
0.67	81.7114	0.6552	81.2938	0.6248	81.6503	0.6914	81.9253	0.7641	81.6401	0.7984	81.7522	0.9966	81.7522	1.0777	81.6809	1.3199	81.5994	1.3312	81.7827
0.671	81.8133	0.6555	81.3855	0.6253	81.742	0.6918	81.9763	0.7646	81.7216	0.7985	81.8133	0.997	81.7725	1.0779	81.7929	1.3206	81.7012	1.3318	81.8744
0.671	81.9253	0.6559	81.4873	0.6255	81.8133	0.6921	82.0781	0.7649	81.7827	0.7989	81.9151	0.9976	81.8235	1.0783	81.9049	1.3211	81.8031	1.3327	81.9355
0.671	82.0068	0.6568	81.6503	0.626	81.9355	0.6924	82.1494	0.7651	81.8642	0.7995	82.0272	0.9981	81.9049	1.0788	81.9966	1.3219	81.9049	1.3333	81.9966
0.672	82.0985	0.6575	81.7827	0.6266	82.0374	0.6929	82.2309	0.7655	82.0068	0.7999	82.1189	0.9986	81.9457	1.079	82.0985	1.3226	81.9864	1.3343	82.1189
0.672	82.18	0.6579	81.8948	0.6269	82.18	0.6934	82.3328	0.7659	82.1189	0.8006	82.2615	0.9991	82.2105	1.0796	82.2004	1.3234	82.0985	1.3349	82.2207
0.673	82.2818	0.6585	81.9864	0.6274	82.2716	0.6938	82.4244	0.7662	82.2207	0.8011	82.3735	0.9992	82.292	1.0804	82.3124	1.3237	82.2105	1.3358	82.343
0.673	82.3735	0.6589	82.0781	0.6278	82.3735	0.6943	82.5568	0.7662	82.3124	0.8014	82.4856	0.9998	82.3124	1.0812	82.4142	1.3244	82.3124	1.3361	82.4652
0.673	82.4652	0.6594	82.1698	0.6279	82.4448	0.6948	82.6587	0.7666	82.4142	0.8019	82.5772	1.0001	82.3939	1.082	82.4957	1.325	82.3837	1.3369	82.5772
0.674	82.6485	0.6599	82.2411	0.6287	82.5568	0.6953	82.7504	0.7665	82.4957	0.8025	82.6587	1.0006	82.3939	1.0829	82.6383	1.3256	82.5059	1.3376	82.6689
0.675	82.7708	0.6602	82.3226	0.629	82.6791	0.6958	82.8726	0.767	82.5772	0.803	82.7606	1.0013	82.5976	1.0832	82.7708	1.326	82.5772	1.3382	82.7606
0.675	82.8522	0.6606	82.3939	0.6295	82.7911	0.6963	82.9541	0.7673	82.6995	0.8036	82.8726	1.0018	82.7809	1.0845	82.9134	1.3262	82.6893	1.3393	82.8319
0.675	82.9337	0.6612	82.5467	0.6299	82.8828	0.6968	83.0152	0.7675	82.8319	0.8041	82.9948	1.0026	82.8115	1.0852	82.9948	1.3273	82.8522	1.3401	82.9541
0.676	83.0152	0.6617	82.6587	0.6304	82.9745	0.6971	83.1273	0.7681	82.9541	0.8045	83.0763	1.0035	82.8828	1.0859	83.0865	1.3289	83.005	1.3411	83.056
0.676	83.0967	0.662	82.7606	0.6307	83.056	0.6975	83.2393	0.7685	83.0458	0.8048	83.1578	1.0042	83.0152	1.0868	83.168	1.3301	83.1171	1.3418	83.1273
0.676	83.1884	0.6626	82.8624	0.631	83.168	0.6982	83.3513	0.7688	83.1273	0.8053	83.2597	1.0049	83.1375	1.0874	83.2801	1.3311	83.1986	1.3429	83.2393
0.677	83.331	0.663	82.9439	0.6315	83.2801	0.6986	83.4532	0.7693	83.2087	0.8057	83.3615	1.0055	83.4023	1.088	83.3513	1.3319	83.2902	1.3434	83.331
0.677	83.4838	0.6636	83.0458	0.6319	83.3819	0.6992	83.5347	0.7699	83.3004	0.8061	83.443	1.0061	83.4838	1.0885	83.4328	1.3327	83.3819	1.3443	83.443
0.678	83.5755	0.6639	83.1476	0.6325	83.4838	0.6997	83.6264	0.7704	83.3717	0.8065	83.5755	1.0067	83.4838	1.0891	83.5653	1.3337	83.4838	1.3453	83.5755
0.678	83.6569	0.6645	83.2699	0.6329	83.5856	0.7	83.7181	0.771	83.494	0.8073	83.6773	1.0073	83.4532	1.0898	83.7079	1.3342	83.5449	1.3458	83.6977
0.678	83.7181	0.6651	83.3921	0.6334	83.6875	0.7005	83.8301	0.7719	83.5856	0.8075	83.7588	1.0078	83.6264	1.0904	83.8301	1.3354	83.6366	1.3466	83.7893
0.679	83.7995	0.6656	83.5143	0.6338	83.7792	0.7011	83.932	0.7725	83.7079	0.808	83.881	1.0082	83.6977	1.091	83.9421	1.336	83.7079	1.3476	83.8912
0.679	83.8708	0.666	83.6162	0.6342	83.8708	0.7016	84.044	0.7735	83.8097	0.8085	83.9829	1.0086	83.932	1.0913	84.0338	1.3371	83.8607	1.3483	83.9523
0.679	83.9625	0.6665	83.6977	0.6347	83.9931	0.7021	84.1357	0.7743	83.932	0.8088	84.0949	1.009	83.9829	1.0921	84.1153	1.338	84.0032	1.349	84.0542
0.679	84.0644	0.6668	83.7893	0.6352	84.0746	0.7026	84.2273	0.775	84.0746	0.8093	84.1866	1.0093	84.1051	1.0928	84.1866	1.3388	84.1051	1.3496	84.1357
0.68	84.2273	0.6672	83.8708	0.6359	84.1866	0.7031	84.3292	0.7754	84.156	0.8096	84.2783	1.0097	84.2885	1.0932	84.2885	1.3395	84.1968	1.3503	84.2477
0.681	84.3292	0.6678	83.9727	0.6365	84.2986	0.7033	84.4209	0.776	84.2579	0.8101	84.3801	1.0102	84.2986	1.0939	84.3496	1.3402	84.2885	1.3505	84.37
0.681	84.4514	0.6682	84.1051	0.6369	84.4005	0.7039	84.5431	0.7766	84.3496	0.8104	84.4514	1.0107	84.4107	1.0944	84.4209	1.341	84.3801	1.3514	84.4616
0.682	84.5329	0.6686	84.207	0.6372	84.4718	0.7045	84.6552	0.777	84.4412	0.8106	84.5737	1.0114	84.5126	1.0951	84.5533	1.3416	84.4514	1.3525	84.5635
0.682	84.6348	0.669	84.319	0.6376	84.5533	0.7049	84.7672	0.7767	84.5227	0.8112	84.6653	1.0122	84.645	1.0957	84.6653	1.3422	84.5431	1.3529	84.6857
0.683	84.7163	0.6696	84.4005	0.638	84.6552	0.7055	84.8792	0.7772	84.6348	0.8115	84.7876	1.0128	84.757	1.0962	84.757	1.3427	84.6246	1.3537	84.7672
0.683	84.7978	0.6698	84.4922	0.6383	84.7672	0.7059	84.9505	0.7774	84.7163	0.8122	84.8996	1.0137	84.8283	1.097	84.8589	1.3433	84.7061	1.3542	84.8792
0.684	84.8996	0.6704	84.5838	0.6389	84.8487	0.7063	85.0524	0.7777	84.8181	0.8123	84.9607	1.0142	84.92	1.0974	84.9404	1.3444	84.8792	1.3551	85.0015
0.684	84.9913	0.6708	84.6959	0.6394	84.9811	0.7067	85.1441	0.7779	84.9404	0.8126	85.0422	1.0148	84.8996	1.0979	85.0422	1.3452	85.0422	1.3556	85.083
0.684	85.083	0.6712	84.8079	0.6398	85.0728	0.7071	85.2256	0.7781	85.0524	0.8131	85.1441	1.0155	84.8996	1.0984	85.1339	1.3458	85.1135	1.3564	85.1848
0.685	85.2052	0.672	84.9607	0.6402	85.1746	0.7076	85.358	0.7783	85.1746	0.8136	85.2459	1.016	85.1033	1.099	85.2765	1.3464	85.1848	1.3572	85.2765
0.685	85.3071	0.6722	85.083	0.6407	85.2459	0.7083	85.4802	0.7787	85.2459	0.8138	85.3376	1.0168	85.1848	1.0996	85.4089	1.3472	85.2663	1.358	85.358
0.686	85.3885	0.6727	85.1746	0.6411	85.358	0.7087	85.5923	0.7791	85.3376	0.8144	85.47	1.0173	85.3682	1.1001	85.5108	1.3475	85.3376	1.3588	85.4598
0.686	85.5006	0.6733	85.2663	0.6417	85.47	0.7091	85.7043	0.7797	85.4293	0.8146	85.5719	1.0178	85.4497	1.1008	85.6024	1.3483	85.4395	1.3597	85.5515
0.686	85.6228	0.6735	85.358	0.642	85.5617	0.7097	85.796	0.7804	85.5108	0.8149	85.6636	1.0181	85.6636	1.1013	85.7043	1.3493	85.5311	1.3606	85.6839
0.687	85.7349	0.6738	85.4395	0.6424	85.6636	0.7101	85.8673	0.781	85.6534	0.8152	85.7756	1.0186	85.796	1.1019	85.7858	1.35	85.6432	1.3615	85.796
0.688	85.8367	0.6743	85.5311	0.6429	85.7654	0.7105	85.9691	0.7817	85.7451	0.8158	85.8571	1.0193	85.6941	1.1027	85.8775	1.3508	85.7451	1.3624	85.8876
0.688	85.9386	0.6745	85.633	0.6433	85.8775	0.711	86.0812	0.7824	85.8469	0.8161	85.9793	1.0196	85.6534	1.1033	85.9691	1.3519	85.8367	1.3634	85.9895
0.689	86.0302	0.675	85.7451	0.6437	85.9793	0.7116	86.1932	0.7831	85.9386	0.8167	86.071	1.02	85.8265	1.1041	86.0608	1.3525	85.9386	1.3638	86.1016
0.689	86.1423	0.6756	85.8571	0.6441	86.071	0.7119	86.2645	0.7836	86.0404	0.8169	86.1728	1.0204	85.8876	1.1046	86.183	1.3535	86.0404	1.3644	86.2034
0.689	86.2238	0.6758	85.9488	0.6445	86.1932	0.7124	86.3664	0.7842	86.1627	0.8175	86.2747	1.0209	85.9691	1.1053	86.2849	1.3541	86.1525	1.3654	86.2951
0.69	86.3358	0.6765	86.0608	0.645	86.3053	0.7129	86.4479	0.785	86.2849	0.8179	86.3969	1.0217	86.0914	1.1058	86.3766	1.3549	86.2442	1.3663	86.4071
0.69	86.4377	0.6768	86.1423	0.6456	86.4071	0.7135	86.5599	0.7855	86.4173	0.8183	86.4988	1.0224	86.1932	1.1061	86.4784	1.3554	86.3562	1.3671	86.509
0.691	86.5497	0.6771	86.2136	0.646	86.5192	0.7141	86.7229	0.7861	86.4988	0.8189	86.5701	1.023	86.2747	1.1065	86.5905	1.3562	86.4784	1.3679	86.6108
0.691	86.6516	0.6775	86.346	0.6463	86.5803	0.7146	86.8553	0.7865	86.6108	0.8197	86.6821	1.0236	86.4173	1.1072	86.672	1.357	86.5905	1.3687	86.6923
0.691	86.7738	0.6781	86.4784	0.6467	86.7331	0.7151	86.9368	0.7872	86.7229	0.8206	86.8146	1.0246	86.5294	1.1077	86.7942	1.3578	86.7025	1.3693	86.7942
0.691	86.8757	0.6785	86.5701	0.6473	86.9164	0.7155	87.0081	0.7877	86.8146	0.8211	86.9164	1.025	86.9572	1.1084	86.8961	1.3586	86.7942	1.37	86.8961
0.692	86.9979	0.6788	86.6618	0.6477	86.9877	0.7159	87.0998	0.7881	86.9062	0.8215	87.0081	1.0257	87.0488	1.1089	86.9877	1.3592	86.9062	1.3704	87.0081
0.692	87.1201	0.6791	86.7535	0.6481	87.059	0.7164	87.1813	0.7885	86.9979	0.822	87.1201	1.0264	87.1405	1.1097	87.0794	1.36	86.9979	1.371	87.1201
0.693	87.2118	0.6796	86.8349	0.6485	87.1201	0.7167	87.2526	0.789	87.0896	0.8224	87.2424	1.0269	87.2016	1.1103	87.1711	1.3609	87.0794	1.3719	87.222
0.693	87.3137	0.6799	86.9164	0.6489	87.1915	0.7172	87.3748	0.7894	87.2118	0.8229	87.3239	1.0271	87.0998	1.1108	87.2933	1.3616	87.2016	1.3725	87.3137
0.694	87.3748	0.68	86.9979	0.6493	87.2831	0.7179	87.5072	0.7899	87.3137	0.8235	87.4257	1.0273	87.2729	1.1114	87.3952	1.3623	87.3035	1.3732	87.4257
0.694	87.4868	0.6804	87.11	0.6496	87.3952	0.7184	87.6091	0.7899	87.4155	0.8242	87.5581	1.0277	87.3646	1.112	87.497	1.3631	87.4155	1.3737	87.5174
0.694	87.5785	0.6807	87.2526	0.6501	87.4767	0.7188	87.7007	0.7904	87.4868	0.8245	87.6396	1.0282	87.497	1.1122	87.5785	1.3638	87.5072	1.3744	87.6294
0.695	87.7109	0.6812	87.3748	0.6505	87.5887	0.7192	87.7822	0.7905	87.5785	0.8249	87.7211	1.0284	87.6396	1.1129	87.6906	1.3646	87.5989	1.3752	87.7517
0.696	87.823	0.6817	87.4665	0.651	87.6906	0.7198	87.8841	0.7912	87.66	0.8253	87.8128	1.0291	87.8332	1.1132	87.7924	1.3656	87.6906	1.3759	87.8637
0.696	87.9248	0.6821	87.5785	0.6515	87.7924	0.7201	88.0165	0.7916	87.772	0.8256	87.9248	1.0296	87.7822	1.1137	87.9045	1.3663	87.7924	1.3768	87.9452
0.696	88.0063	0.6826	87.66	0.6518	87.9045	0.7207	88.1489	0.7919	87.8943	0.8259	88.0267	1.0302	87.8739	1.1141	87.9961	1.3671	87.9045	1.3778	88.0572
0.697	88.098	0.6832	87.7517	0.6524	88.0165	0.7212	88.2712	0.7921	87.986	0.8261	88.1184	1.0309	88.0267	1.1147	88.098	1.368	88.0267	1.3784	88.1286
0.698	88.1897	0.6834	87.8332	0.6528	88.1082	0.7216	88.3628	0.7928	88.0878	0.8262	88.2406	1.0314	88.2406	1.1153	88.21	1.3687	88.1387	1.379	88.2304
0.698	88.2813	0.684	87.9452	0.6533	88.2202	0.7222	88.4341	0.7932	88.1795	0.8265	88.3119	1.0322	88.3323	1.1164	88.3323	1.3694	88.2406	1.38	88.3832
0.699	88.4138	0.6846	88.0572	0.6538	88.3526	0.7226	88.5462	0.7936	88.2712	0.827	88.4239	1.033	88.4239	1.1173	88.4341	1.3703	88.3323	1.3807	88.4851
0.699	88.4952	0.685	88.1693	0.6542	88.4647	0.7231	88.648	0.794	88.373	0.8279	88.4952	1.0336	88.373	1.1179	88.5462	1.371	88.4443	1.3814	88.5869
0.7	88.5869	0.6857	88.2304	0.6546	88.5564	0.7236	88.7703	0.7946	88.4851	0.8286	88.6277	1.0341	88.4545	1.1189	88.6277	1.3718	88.5665	1.3821	88.6684
0.7	88.7091	0.686	88.3424	0.6552	88.648	0.724	88.8619	0.7948	88.5767	0.8292	88.7601	1.0348	88.7091	1.1197	88.7193	1.3727	88.6888	1.3827	88.7499
0.701	88.8314	0.6865	88.4341	0.6556	88.7397	0.7246	88.9638	0.7954	88.6684	0.8298	88.8517	1.0354	88.8416	1.1203	88.8212	1.3736	88.8008	1.3835	88.8517
0.702	88.9536	0.6869	88.536	0.6559	88.8314	0.7251	89.086	0.7957	88.8008	0.8303	88.9638	1.0361	88.8721	1.1207	88.9434	1.3743	88.8823	1.3844	88.9332
0.703	89.0249	0.6877	88.6684	0.6562	88.9638	0.7254	89.1777	0.7966	88.9332	0.8311	89.0758	1.0365	89.1064	1.1215	89.0453	1.3751	88.9536	1.3853	89.0555
0.703	89.1268	0.6882	88.7703	0.6567	89.086	0.7259	89.2796	0.7967	89.0555	0.8315	89.1573	1.037	89.1675	1.122	89.137	1.3757	89.0351	1.3863	89.1981
0.703	89.249	0.6885	88.8721	0.6573	89.1777	0.7264	89.3712	0.7968	89.1879	0.832	89.249	1.0376	89.1879	1.1224	89.2184	1.3764	89.1064	1.3873	89.2999
0.704	89.3407	0.6891	88.9638	0.6577	89.2592	0.7269	89.4425	0.7972	89.2796	0.8324	89.3509	1.0382	89.3916	1.123	89.3203	1.377	89.2184	1.3878	89.3916
0.704	89.4222	0.6896	89.0555	0.6582	89.3611	0.7276	89.6259	0.7976	89.3407	0.8327	89.4527	1.0385	89.249	1.1238	89.4323	1.3777	89.3305	1.3884	89.4833
0.704	89.4935	0.6899	89.1268	0.6587	89.4425	0.7282	89.6972	0.7982	89.4222	0.8327	89.5138	1.0389	89.412	1.1244	89.5648	1.3783	89.4527	1.3891	89.5851
0.704	89.5953	0.6904	89.2286	0.6591	89.5546	0.7285	89.7685	0.7982	89.524	0.833	89.5953	1.0395	89.6462	1.1249	89.6768	1.379	89.5648	1.3898	89.6462
0.705	89.6768	0.6909	89.3509	0.6598	89.6564	0.729	89.85	0.7986	89.5953	0.8333	89.7074	1.0399	89.6157	1.1255	89.7787	1.3797	89.6462	1.3905	89.7481
0.705	89.9213	0.6912	89.4629	0.6603	89.7685	0.7294	89.9111	0.7992	89.7481	0.8333	89.8092	1.0404	89.6361	1.1259	89.8907	1.3803	89.7481	1.3912	89.8398
0.705	89.9111	0.6919	89.575	0.6609	89.8703	0.7299	90.0028	0.8003	89.9009	0.8341	89.9213	1.0408	89.7379	1.1263	89.9722	1.3807	89.8398	1.392	89.9722
0.706	89.9824	0.6923	89.6666	0.6613	89.9722	0.7303	90.125	0.8006	89.9824	0.8343	90.0842	1.0413	89.9213	1.1267	90.0842	1.3816	89.9722	1.3933	90.0741
0.706	90.1148	0.693	89.7583	0.6615	90.0639	0.7307	90.2268	0.8008	90.0741	0.8348	90.2268	1.0417	89.9722	1.1271	90.1861	1.3823	90.0842	1.3939	90.1657
0.707	90.2167	0.6933	89.85	0.662	90.1454	0.7311	90.3083	0.8014	90.1352	0.8352	90.3083	1.0424	89.9416	1.1278	90.3083	1.3831	90.1963	1.3948	90.2778
0.708	90.3083	0.6937	89.9722	0.6625	90.2472	0.7315	90.4102	0.8015	90.2268	0.8356	90.4	1.043	90.0842	1.1279	90.4	1.3838	90.288	1.3955	90.3796
0.708	90.4306	0.6944	90.0741	0.6631	90.4102	0.732	90.5324	0.8019	90.3083	0.8362	90.4611	1.0436	90.3695	1.1284	90.4917	1.3847	90.3796	1.396	90.4509
0.709	90.563	0.6948	90.1861	0.6637	90.5324	0.7325	90.6547	0.8022	90.4102	0.8364	90.5019	1.0444	90.563	1.129	90.5935	1.3853	90.4611	1.3967	90.563
0.71	90.6445	0.6952	90.2982	0.6643	90.6241	0.7329	90.7463	0.8026	90.5019	0.8369	90.6547	1.0451	90.5324	1.13	90.675	1.3861	90.5732	1.3973	90.6852
0.71	90.7769	0.6958	90.3796	0.6646	90.7056	0.7335	90.8482	0.8028	90.6139	0.8375	90.7667	1.0455	90.6547	1.1305	90.7871	1.387	90.675	1.3983	90.8075
0.711	90.8889	0.6963	90.5121	0.6649	90.8075	0.7341	90.9297	0.8035	90.7158	0.8383	90.8787	1.046	90.7973	1.1315	90.9195	1.3878	90.7769	1.399	90.9195
0.712	91.001	0.6968	90.6445	0.6652	90.8889	0.7345	91.0417	0.8038	90.8075	0.8391	90.9908	1.0468	90.9297	1.1323	91.0112	1.3884	90.8889	1.3999	91.0112
0.712	91.0723	0.6972	90.726	0.6657	90.9704	0.735	91.1232	0.8043	90.9297	0.8399	91.1232	1.0475	91.0112	1.1331	91.0825	1.3892	90.9704	1.4004	91.0927
0.713	91.1538	0.6976	90.8075	0.6659	91.0417	0.7354	91.2251	0.8049	91.0112	0.8403	91.2047	1.0481	91.113	1.1338	91.1741	1.39	91.0621	1.401	91.2047
0.713	91.2454	0.698	90.8991	0.6666	91.1639	0.736	91.3269	0.8056	91.1232	0.8409	91.3066	1.0486	91.2862	1.1345	91.3066	1.3908	91.1639	1.4015	91.3066
0.713	91.3371	0.6982	91.001	0.667	91.276	0.7365	91.4492	0.806	91.2251	0.8413	91.4288	1.0492	91.388	1.1351	91.439	1.3914	91.2658	1.4022	91.4288
0.713	91.4288	0.6985	91.1028	0.6675	91.3779	0.7371	91.551	0.8068	91.3473	0.8419	91.5408	1.0495	91.5103	1.1359	91.5714	1.3926	91.3677	1.4033	91.5103
0.713	91.5714	0.6991	91.2149	0.6678	91.4797	0.7375	91.6529	0.8076	91.439	0.8424	91.6427	1.05	91.5816	1.1363	91.6834	1.3932	91.4593	1.4038	91.5816
0.714	91.7038	0.6996	91.2964	0.6683	91.5918	0.7379	91.7547	0.808	91.5306	0.8425	91.6834	1.0501	91.6936	1.137	91.7751	1.3941	91.5714	1.4047	91.7344
0.714	91.7853	0.6998	91.3982	0.6687	91.6936	0.7384	91.8872	0.8085	91.6732	0.8425	91.7751	1.0508	91.7853	1.1376	91.8464	1.3948	91.6732	1.4056	91.8362
0.715	91.8668	0.7001	91.4899	0.6693	91.7853	0.7389	92.0094	0.8093	91.8566	0.8428	91.8872	1.0513	91.8668	1.138	91.9483	1.3952	91.7649	1.4064	91.9279
0.715	91.9584	0.7004	91.5816	0.6698	91.8872	0.7393	92.1112	0.8098	91.9381	0.8431	91.989	1.0517	91.9686	1.1384	92.0094	1.3959	91.877	1.4072	92.0399
0.716	92.0603	0.7009	91.6631	0.6704	92.0196	0.7399	92.2131	0.8101	92.0196	0.8433	92.1011	1.0522	92.1011	1.1393	92.1214	1.397	91.9788	1.408	92.1214
0.716	92.1316	0.7014	91.7751	0.6708	92.1418	0.7403	92.315	0.8105	92.0909	0.8436	92.2131	1.0527	92.2131	1.1398	92.2233	1.3979	92.0807	1.4088	92.2131
0.717	92.2335	0.7015	91.8872	0.6712	92.2335	0.7408	92.4168	0.8107	92.1724	0.8439	92.3048	1.053	92.2131	1.1402	92.3353	1.3987	92.1724	1.4093	92.3048
0.717	92.3251	0.7019	91.9992	0.6716	92.3353	0.7414	92.5289	0.8113	92.2437	0.8443	92.3965	1.0534	92.315	1.1409	92.4372	1.3992	92.2538	1.4097	92.4066
0.718	92.4779	0.7022	92.0807	0.672	92.4372	0.7418	92.6409	0.8118	92.3455	0.8451	92.5085	1.054	92.4474	1.1415	92.5594	1.4002	92.4066	1.4108	92.4881
0.719	92.6307	0.7025	92.1724	0.6724	92.4983	0.7425	92.7428	0.8125	92.4576	0.8459	92.6205	1.0549	92.5289	1.1418	92.6511	1.4009	92.5085	1.4116	92.6307
0.719	92.7122	0.703	92.315	0.6728	92.6103	0.7429	92.8446	0.813	92.5594	0.8465	92.7428	1.0554	92.4677	1.1423	92.7428	1.4016	92.6205	1.4124	92.7224
0.72	92.8141	0.7034	92.4372	0.6734	92.7428	0.7433	92.9465	0.8133	92.6817	0.8471	92.8752	1.0561	92.5391	1.1425	92.8141	1.4025	92.702	1.4133	92.8141
0.72	92.9567	0.704	92.5289	0.6738	92.865	0.7438	93.028	0.814	92.8039	0.8476	92.9669	1.0568	92.6613	1.1432	92.9261	1.4032	92.8039	1.4143	92.9261
0.72	92.9872	0.7045	92.6307	0.6741	92.9669	0.7442	93.1095	0.8147	92.9159	0.8478	93.0076	1.0574	92.8039	1.1437	93.0382	1.4041	92.9057	1.415	93.0382
0.721	93.0585	0.7049	92.7224	0.6746	93.0483	0.7447	93.2724	0.8154	93.0382	0.8481	93.1095	1.058	92.9363	1.1442	93.1298	1.4047	92.9872	1.4157	93.14
0.721	93.1604	0.7055	92.8039	0.6751	93.1298	0.7454	93.4354	0.8156	93.1196	0.8485	93.2011	1.0586	93.0687	1.1447	93.2317	1.4053	93.1095	1.4163	93.2317
0.721	93.2826	0.706	92.8956	0.6756	93.2928	0.7459	93.4863	0.8162	93.2317	0.8486	93.303	1.0592	93.0789	1.1451	93.3539	1.4065	93.2826	1.4167	93.3234
0.722	93.3947	0.7066	93.0382	0.6762	93.415	0.7464	93.5678	0.8166	93.3336	0.8488	93.4048	1.0598	93.191	1.1454	93.4456	1.4072	93.3845	1.4173	93.4252
0.722	93.4762	0.7072	93.1502	0.6767	93.5271	0.7468	93.6595	0.8171	93.4048	0.8491	93.5169	1.0601	93.2724	1.1459	93.5169	1.408	93.5067	1.4181	93.5169
0.722	93.5475	0.7078	93.2622	0.677	93.6289	0.7471	93.7308	0.8176	93.5067	0.8494	93.6188	1.0608	93.5475	1.1465	93.6188	1.4086	93.5882	1.4187	93.6086
0.723	93.6595	0.7083	93.3743	0.6775	93.7104	0.7476	93.8428	0.8179	93.6188	0.8497	93.741	1.0613	93.7308	1.1471	93.7614	1.4093	93.6697	1.4197	93.7308
0.723	93.741	0.7086	93.4558	0.678	93.8021	0.7479	93.9243	0.8183	93.7206	0.8502	93.8428	1.0616	93.8327	1.1481	93.853	1.41	93.7614	1.4204	93.8327
0.724	93.8428	0.7091	93.5475	0.6785	93.8938	0.7484	94.0058	0.819	93.8428	0.8504	93.9243	1.0619	93.9243	1.1492	93.7919	1.4105	93.8327	1.421	93.9345
0.724	93.9753	0.7092	93.6086	0.6788	93.9651	0.749	94.1281	0.8194	93.9345	0.851	94.016	1.0626	93.9345	1.1502	93.8021	1.4113	93.9243	1.4217	94.0364
0.724	94.0567	0.7096	93.7206	0.6793	94.0567	0.7496	94.2605	0.8198	94.0262	0.8514	94.1484	1.063	93.9651	1.1513	93.8225	1.4122	94.0364	1.4223	94.1281
0.725	94.1994	0.7102	93.8327	0.6796	94.1688	0.7501	94.3521	0.8199	94.0975	0.8521	94.2401	1.0635	93.9142	1.1523	93.8632	1.4127	94.1586	1.423	94.1994
0.725	94.3114	0.7109	93.9549	0.6801	94.2808	0.7506	94.4642	0.82	94.179	0.8525	94.3521	1.064	94.0262	1.1533	93.8428	1.4136	94.291	1.4236	94.3012
0.726	94.3929	0.7112	94.0364	0.6805	94.3929	0.7509	94.5559	0.8202	94.2808	0.8533	94.4133	1.0643	94.179	1.1544	93.8734	1.4142	94.3725	1.4243	94.4438
0.726	94.4846	0.7116	94.1484	0.6809	94.4947	0.7512	94.6475	0.8204	94.3929	0.8539	94.5355	1.0646	94.291	1.1554	93.8836	1.4151	94.4744	1.4248	94.5355
0.727	94.5966	0.7123	94.2707	0.6814	94.5661	0.7518	94.7087	0.821	94.4947	0.8544	94.6373	1.0651	94.454	1.1565	93.8734	1.4156	94.5559	1.4255	94.6373
0.727	94.7087	0.7128	94.3521	0.6817	94.6577	0.7525	94.8309	0.8214	94.5762	0.8549	94.729	1.0657	94.4947	1.1575	93.8938	1.4162	94.6373	1.4263	94.7392
0.728	94.7799	0.7131	94.4846	0.6823	94.8003	0.7528	94.9531	0.8217	94.6985	0.8554	94.8411	1.0661	94.617	1.1586	93.8632	1.4169	94.7392	1.4271	94.8309
0.728	94.9124	0.7135	94.5559	0.6826	94.9429	0.7533	95.0652	0.8222	94.8105	0.8559	94.9633	1.0667	94.7087	1.1579	93.8428	1.4176	94.8309	1.4277	94.9226
0.729	95.0244	0.7138	94.6577	0.6831	95.0652	0.7538	95.1976	0.8224	94.9226	0.8566	95.0957	1.0673	94.8411	1.158	93.4863	1.4181	94.9429	1.4285	95.0244
0.729	95.1263	0.7145	94.8003	0.6837	95.1772	0.7543	95.2587	0.8226	95.0244	0.8571	95.2078	1.0679	95.0957	1.158	93.7206	1.4188	95.0448	1.4292	95.1466
0.73	95.2383	0.7148	94.9022	0.6841	95.2587	0.7548	95.3606	0.823	95.1161	0.8577	95.3096	1.0687	95.1466	1.158	93.8632	1.4198	95.1466	1.43	95.2485
0.73	95.33	0.7151	94.9837	0.6846	95.3402	0.7552	95.442	0.8234	95.2281	0.8582	95.4115	1.0693	95.0855	1.1584	93.7716	1.4205	95.2485	1.4306	95.3606
0.731	95.4217	0.7154	95.0652	0.6849	95.4115	0.7557	95.5846	0.824	95.3606	0.8584	95.493	1.07	95.2791	1.1586	93.8632	1.4214	95.3606	1.4311	95.4624
0.732	95.5133	0.7158	95.1568	0.6854	95.4726	0.7561	95.6661	0.8244	95.4624	0.8588	95.5541	1.0707	95.6356	1.1588	94.0466	1.4221	95.4522	1.4317	95.5643
0.732	95.5337	0.7161	95.2485	0.6856	95.5846	0.7566	95.7782	0.8247	95.5541	0.8589	95.6458	1.0715	95.6763	1.1592	94.1892	1.4225	95.5337	1.4326	95.6661
0.733	95.7069	0.7164	95.33	0.6863	95.7374	0.757	95.8698	0.8252	95.6559	0.8592	95.7578	1.0719	95.6152	1.1594	94.4133	1.4232	95.6356	1.4332	95.7782
0.733	96.0532	0.7169	95.442	0.6868	95.8495	0.7574	95.9921	0.8256	95.7374	0.8594	95.8902	1.0723	95.7272	1.1599	94.3725	1.424	95.7272	1.4338	95.8698
0.733	95.88	0.7169	95.5541	0.6875	95.9411	0.7581	96.1041	0.826	95.8291	0.8596	96.0328	1.0728	95.9106	1.1602	94.3827	1.4247	95.8495	1.4347	95.9411
0.734	96.1551	0.7173	95.6458	0.6878	96.0125	0.7584	96.1856	0.8266	95.9411	0.8602	96.1143	1.073	96.0023	1.1606	94.7188	1.4252	95.9513	1.4356	96.0532
0.734	96.2569	0.7177	95.7578	0.6884	96.1041	0.7588	96.2569	0.8271	96.043	0.8605	96.1754	1.0733	96.1347	1.161	94.8309	1.4258	96.0532	1.4365	96.1652
0.735	96.4504	0.7181	95.8597	0.6886	96.1856	0.7592	96.3486	0.8276	96.1347	0.8612	96.2671	1.0736	96.1652	1.1613	94.729	1.4266	96.1449	1.437	96.2569
0.735	96.2569	0.7185	95.9513	0.6889	96.2671	0.7598	96.4403	0.8281	96.2263	0.8617	96.3384	1.0741	96.2875	1.1618	95.055	1.4272	96.2365	1.4371	96.3791
0.736	96.6236	0.7192	96.043	0.6892	96.3486	0.7601	96.5829	0.8292	96.3282	0.8623	96.4403	1.0744	96.4199	1.1623	95.1059	1.4277	96.3486	1.4376	96.5014
0.737	96.5523	0.7194	96.1347	0.6897	96.4606	0.761	96.7357	0.8296	96.4504	0.8628	96.5727	1.0749	96.5217	1.1627	95.0652	1.4286	96.4403	1.4381	96.6542
0.737	96.8681	0.7198	96.2569	0.6903	96.5829	0.7613	96.8375	0.8298	96.5523	0.8636	96.7458	1.0755	96.5319	1.1631	95.3504	1.4293	96.5523	1.4388	96.7255
0.737	96.9088	0.7203	96.369	0.6907	96.6745	0.7617	96.8884	0.8306	96.644	0.864	96.8375	1.076	96.5421	1.1634	95.1874	1.4301	96.644	1.4393	96.807
0.738	96.919	0.7205	96.4606	0.6911	96.756	0.7621	96.9699	0.8314	96.7255	0.8645	96.919	1.0764	96.8375	1.1641	95.5337	1.4307	96.7458	1.4399	96.9088
0.738	96.9699	0.7208	96.5727	0.6914	96.8477	0.7624	97.0412	0.8321	96.8579	0.8654	97.0107	1.0772	96.9699	1.1644	95.5948	1.4311	96.8477	1.4409	97.0005
0.739	97.2144	0.7214	96.644	0.6919	96.9597	0.7628	97.1227	0.8323	96.9292	0.8655	97.082	1.0778	97.0412	1.165	95.5439	1.432	96.9699	1.4414	97.1023
0.739	97.0718	0.7216	96.756	0.6924	97.0718	0.7633	97.2348	0.8329	97.0208	0.8661	97.1838	1.0783	97.1431	1.1655	95.8495	1.4324	97.1023	1.4424	97.194
0.74	97.3774	0.7221	96.8782	0.6928	97.1736	0.7638	97.3468	0.8335	97.1635	0.8664	97.2653	1.0794	97.2653	1.1659	95.8902	1.4332	97.2042	1.4429	97.2959
0.74	97.4487	0.7226	96.9903	0.6933	97.2653	0.7643	97.4385	0.8342	97.2959	0.8668	97.357	1.0799	97.2755	1.1665	95.8495	1.434	97.2959	1.4438	97.3774
0.74	97.4079	0.723	97.0922	0.6936	97.3977	0.7648	97.5607	0.8351	97.4487	0.8669	97.4588	1.0807	97.3468	1.167	95.9717	1.4346	97.3977	1.4444	97.4894
0.741	97.6116	0.7234	97.194	0.6942	97.4894	0.7656	97.6422	0.8356	97.5302	0.8673	97.5505	1.0813	97.4487	1.1677	96.2365	1.4352	97.4894	1.4453	97.5811
0.741	97.7848	0.7238	97.2857	0.6944	97.632	0.7657	97.7135	0.8362	97.632	0.8678	97.6829	1.0818	97.4588	1.1679	96.369	1.4358	97.5709	1.4465	97.6931
0.741	97.6422	0.7242	97.3774	0.695	97.7135	0.7662	97.8459	0.8367	97.6829	0.8677	97.7542	1.0824	97.6626	1.1683	96.4606	1.4363	97.6626	1.4472	97.8052
0.742	97.8154	0.7247	97.4894	0.6953	97.795	0.7667	97.9478	0.837	97.8052	0.868	97.8561	1.0829	97.6218	1.1687	96.4301	1.4372	97.7848	1.4478	97.8968
0.742	98.0598	0.7253	97.5913	0.6958	97.8968	0.7671	98.0598	0.8373	97.8561	0.8685	97.958	1.083	97.8154	1.1693	96.6847	1.438	97.8968	1.4487	97.9783
0.742	98.233	0.7257	97.6931	0.6962	97.9885	0.7675	98.1413	0.8378	98.0191	0.8686	98.0904	1.0834	97.8867	1.1698	96.7662	1.4386	97.9987	1.4492	98.0802
0.743	98.2432	0.7262	97.795	0.6967	98.1107	0.7684	98.2941	0.838	98.1006	0.869	98.2533	1.0838	98.0191	1.1702	96.8681	1.439	98.1006	1.4502	98.2024
0.743	98.2737	0.7264	97.8968	0.697	98.2228	0.7686	98.3348	0.8383	98.1821	0.87	98.3552	1.0841	98.0395	1.1707	96.8273	1.4397	98.1922	1.4512	98.3043
0.744	98.2432	0.7269	97.9885	0.6975	98.345	0.7689	98.4876	0.8387	98.2839	0.8708	98.4571	1.0843	98.4265	1.1711	96.8782	1.4404	98.2737	1.4515	98.3959
0.744	98.5691	0.7273	98.1006	0.6979	98.4265	0.7696	98.62	0.8392	98.3654	0.8715	98.5793	1.0849	98.3552	1.1716	96.9801	1.441	98.3959	1.4522	98.508
0.745	98.5386	0.7278	98.2126	0.6982	98.5284	0.7701	98.7321	0.8394	98.5386	0.8718	98.6404	1.0854	98.4163	1.172	97.194	1.4415	98.5182	1.4528	98.5793
0.745	98.5691	0.7283	98.3247	0.6988	98.6404	0.7706	98.8645	0.8399	98.6608	0.8722	98.7321	1.086	98.5182	1.1725	97.3264	1.4423	98.6099	1.4534	98.6812
0.746	98.946	0.7286	98.4367	0.6993	98.7423	0.7712	98.9562	0.8397	98.7117	0.8727	98.8136	1.0867	98.62	1.1729	97.469	1.443	98.7015	1.4545	98.8034
0.746	98.8645	0.7291	98.5284	0.6998	98.8238	0.7715	99.0275	0.8404	98.7728	0.8734	98.946	1.0873	98.7321	1.1734	97.4996	1.4438	98.8034	1.4553	98.9358
0.747	98.9154	0.7296	98.6302	0.7004	98.9256	0.772	99.0988	0.8404	98.8543	0.8739	99.058	1.0879	98.8034	1.1739	97.5811	1.4445	98.9052	1.4558	99.0377
0.748	99.2312	0.73	98.7321	0.7007	99.0173	0.7723	99.1905	0.8411	98.9562	0.8745	99.1599	1.0885	99.0682	1.1743	97.7135	1.4451	99.0173	1.4566	99.1192
0.748	99.384	0.7304	98.834	0.701	99.1192	0.7732	99.4451	0.8412	99.058	0.8749	99.2618	1.0892	99.2006	1.1747	97.8561	1.4459	99.1293	1.4572	99.1905
0.749	99.2719	0.731	98.9154	0.7015	99.2108	0.7734	99.4553	0.8417	99.1599	0.8752	99.3534	1.0896	99.3127	1.1752	97.8867	1.4467	99.2312	1.4577	99.3025
0.749	99.5368	0.7313	99.0275	0.7019	99.3127	0.7737	99.4858	0.8421	99.2618	0.8759	99.4655	1.0902	99.2312	1.1755	97.8255	1.4475	99.3127	1.4583	99.3942
0.749	99.5062	0.732	99.0988	0.7027	99.4247	0.7742	99.5877	0.8426	99.3636	0.8759	99.5368	1.0908	99.2516	1.176	98.0089	1.4484	99.4044	1.4591	99.4858
0.75	99.5571	0.7326	99.2108	0.7031	99.5266	0.7748	99.6896	0.8429	99.4655	0.8762	99.6183	1.0915	99.4044	1.1762	98.07	1.4491	99.5164	1.46	99.5877
0.75	99.6183	0.7331	99.3331	0.7037	99.6285	0.7753	99.8118	0.8435	99.5571	0.8763	99.6997	1.092	99.5062	1.1768	98.2432	1.4495	99.6285	1.4608	99.6285
0.75	99.6997	0.7338	99.4349	0.7041	99.7201	0.7758	99.9137	0.8439	99.6896	0.8765	99.8118	1.0926	99.6081	1.1772	98.3654	1.4504	99.7201	1.4614	99.7405
0.75	100.066	0.7344	99.5368	0.7045	99.822	0.7763	99.9951	0.8442	99.822	0.8766	99.9544	1.093	99.8933	1.1776	98.4061	1.4514	99.822	1.462	99.8118
0.751	100.005	0.7348	99.6386	0.705	99.9137	0.7766	100.097	0.8448	99.934	0.8769	100.066	1.0937	100.097	1.1779	98.5487	1.4523	99.9137	1.4628	100.199
0.751	100.005	0.7354	99.7507	0.7055	100.046	0.7771	100.168	0.8456	100.016	0.8774	100.158	1.0941	100.138	1.1786	98.7423	1.4528	100.016	1.4636	100.138
0.752	100.097	0.7361	99.8729	0.7061	100.178	0.7781	100.454	0.8458	100.107	0.8784	100.209	1.0945	100.291	1.1792	98.8238	1.4538	100.117	1.464	100.27
0.752	100.168	0.7364	99.9748	0.7065	100.291	0.7782	100.403	0.8463	100.178	0.8791	100.372	1.0952	100.321	1.1796	98.8951	1.4547	100.209	1.4647	100.352
0.753	100.291	0.7371	100.087	0.7071	100.403	0.7787	100.504	0.8469	100.341	0.8799	100.525	1.0956	100.331	1.1801	98.9562	1.4553	100.321	1.4652	100.566
0.754	100.474	0.7377	100.178	0.7074	100.484	0.779	100.596	0.8478	100.484	0.8805	100.637	1.0961	100.413	1.1805	99.0275	1.4562	100.443	1.4657	100.657
0.754	100.749	0.738	100.311	0.708	100.586	0.7796	100.688	0.848	100.586	0.8811	100.729	1.0968	100.525	1.181	99.1293	1.4571	100.545	1.4665	100.678
0.755	100.81	0.7385	100.413	0.7083	100.647	0.7801	100.871	0.8483	100.657	0.8814	100.82	1.0973	100.586	1.1815	99.2108	1.4576	100.647	1.4674	100.667
0.755	100.749	0.739	100.494	0.7087	100.729	0.7806	100.993	0.8487	100.749	0.8819	100.891	1.0979	100.627	1.182	99.3432	1.4586	100.749	1.4684	100.953
0.756	101.136	0.7394	100.576	0.709	100.82	0.7812	101.095	0.8494	100.81	0.8822	100.983	1.0983	100.698	1.1827	99.4451	1.4595	100.861	1.4689	100.871
0.757	101.207	0.7398	100.667	0.7095	100.963	0.7817	101.197	0.85	100.881	0.8828	101.095	1.0987	100.759	1.1833	99.547	1.46	100.983	1.4698	101.187
0.757	101.34	0.74	100.769	0.71	101.054	0.7819	101.279	0.8502	100.983	0.8832	101.197	1.0993	100.881	1.1837	99.6488	1.4609	101.075	1.4705	101.207
0.757	101.116	0.7404	100.851	0.7107	101.177	0.7825	101.37	0.8507	101.085	0.8837	101.279	1.0994	100.973	1.1844	99.7405	1.4614	101.197	1.4714	101.146
0.758	101.238	0.7409	100.963	0.711	101.268	0.7829	101.462	0.851	101.187	0.8839	101.34	1.0999	101.054	1.1851	99.8525	1.4621	101.289	1.4723	101.472
0.758	101.309	0.7411	101.034	0.7114	101.38	0.7833	101.523	0.8515	101.289	0.8843	101.442	1.1003	101.329	1.1856	99.9544	1.4627	101.391	1.4729	101.584
0.758	101.431	0.7414	101.136	0.7119	101.472	0.7838	101.655	0.8523	101.411	0.8845	101.584	1.1008	101.564	1.1862	100.056	1.4633	101.442	1.4735	101.666
0.758	101.503	0.7418	101.268	0.7125	101.605	0.7845	101.778	0.853	101.523	0.8852	101.717	1.1012	101.543	1.1867	100.168	1.4641	101.574	1.4744	101.625
0.759	101.839	0.7422	101.391	0.7129	101.717	0.785	101.869	0.8534	101.635	0.8856	101.818	1.1018	101.615	1.1873	100.27	1.465	101.706	1.4752	101.767
0.759	101.869	0.7426	101.513	0.7135	101.839	0.7853	101.951	0.854	101.737	0.8858	101.89	1.102	101.808	1.1876	100.321	1.4656	101.798	1.4758	101.91
0.759	101.951	0.7428	101.605	0.7138	101.91	0.7859	102.043	0.8545	101.808	0.8862	101.981	1.1024	102.012	1.1883	100.494	1.4663	101.9	1.4763	101.91
0.76	101.93	0.7433	101.686	0.7142	102.002	0.7864	102.155	0.8552	101.92	0.8866	102.053	1.103	102.063	1.189	100.647	1.4669	101.992	1.4768	102.012
0.76	102.297	0.7436	101.788	0.7146	102.093	0.7869	102.246	0.8555	102.022	0.8867	102.134	1.1035	102.205	1.1896	100.739	1.4676	102.124	1.4777	102.124
0.761	102.348	0.744	101.89	0.7149	102.195	0.7874	102.307	0.8564	102.205	0.8872	102.226	1.1041	102.256	1.1903	100.83	1.4683	102.205	1.4784	102.256
0.762	102.419	0.7445	102.002	0.7155	102.287	0.788	102.44	0.8571	102.318	0.8877	102.501	1.1045	102.389	1.1908	100.932	1.4691	102.307	1.4794	102.358
0.762	102.399	0.7451	102.083	0.7159	102.43	0.7885	102.542	0.8575	102.409	0.8882	102.43	1.1055	102.481	1.1913	101.014	1.4698	102.409	1.4801	102.46
0.763	102.593	0.7456	102.175	0.7163	102.521	0.7891	102.654	0.8581	102.481	0.8883	102.562	1.1061	102.572	1.1918	101.095	1.4704	102.511	1.4806	102.552
0.764	102.766	0.7461	102.256	0.7169	102.613	0.7896	102.786	0.8585	102.572	0.8888	102.684	1.1067	102.552	1.1921	101.156	1.4712	102.603	1.4811	102.633
0.764	102.725	0.7466	102.368	0.7172	102.694	0.79	102.878	0.8586	102.633	0.8893	102.827	1.1076	102.603	1.1926	101.248	1.4717	102.694	1.4819	102.766
0.765	102.847	0.7473	102.47	0.7177	102.817	0.7905	102.99	0.8592	102.705	0.8898	102.929	1.1082	102.674	1.1931	101.391	1.4723	102.776	1.4827	102.878
0.765	103.112	0.7477	102.582	0.7181	102.918	0.791	103.092	0.8596	102.817	0.8903	103.031	1.1087	102.766	1.1939	101.554	1.4732	102.888	1.4833	102.99
0.766	103.255	0.7482	102.684	0.7185	103.031	0.7915	103.214	0.8595	102.908	0.8907	103.112	1.1091	102.827	1.1947	101.666	1.4736	102.969	1.484	103.071
0.766	103.346	0.7488	102.786	0.7191	103.122	0.792	103.336	0.8599	103.02	0.8911	103.194	1.1097	102.969	1.1951	101.757	1.4746	103.102	1.4844	103.163
0.766	103.438	0.7492	102.898	0.7194	103.214	0.7924	103.407	0.8604	103.132	0.8915	103.285	1.1101	103.194	1.1956	101.798	1.4752	103.204	1.4849	103.265
0.766	103.509	0.7498	103.02	0.72	103.336	0.793	103.499	0.8609	103.214	0.892	103.356	1.1105	103.234	1.1959	101.89	1.4758	103.295	1.4856	103.367
0.767	103.458	0.7503	103.122	0.7206	103.407	0.7935	103.591	0.8613	103.326	0.8925	103.489	1.111	103.356	1.1964	101.981	1.4764	103.367	1.4863	103.469
0.767	103.448	0.7508	103.234	0.7209	103.509	0.794	103.703	0.8621	103.458	0.8931	103.601	1.1114	103.611	1.1969	102.053	1.4768	103.458	1.4873	103.632
0.767	103.601	0.7515	103.346	0.7214	103.632	0.7944	103.815	0.8623	103.55	0.8937	103.703	1.1119	103.57	1.1974	102.155	1.4777	103.57	1.4881	103.754
0.768	103.672	0.7519	103.438	0.7219	103.744	0.7949	103.886	0.8628	103.632	0.894	103.805	1.1122	103.621	1.1978	102.287	1.4781	103.662	1.4886	103.845
0.768	103.754	0.7522	103.53	0.7223	103.805	0.7954	103.998	0.8631	103.733	0.8946	103.907	1.1127	103.693	1.1984	102.399	1.4789	103.774	1.4895	103.927
0.769	104.12	0.7528	103.652	0.7226	103.917	0.7959	104.12	0.8634	103.835	0.8953	103.968	1.113	103.845	1.1989	102.511	1.4797	103.896	1.4907	103.998
0.77	104.222	0.7533	103.774	0.7232	104.029	0.7965	104.243	0.8638	103.927	0.8956	104.059	1.1135	103.998	1.1994	102.613	1.4804	103.998	1.4916	104.11
0.77	104.304	0.7538	103.876	0.7237	104.131	0.797	104.324	0.8644	104.049	0.8961	104.202	1.1138	104.141	1.1999	102.684	1.4811	104.1	1.4924	104.202
0.771	104.406	0.7541	103.937	0.7241	104.212	0.7973	104.446	0.8648	104.171	0.8966	104.324	1.1148	103.998	1.2005	102.776	1.4818	104.192	1.4933	104.365
0.771	104.548	0.7544	104.019	0.7247	104.314	0.798	104.528	0.8654	104.263	0.897	104.426	1.1155	104.151	1.201	102.898	1.4824	104.283	1.4942	104.497
0.772	104.599	0.7547	104.11	0.7251	104.395	0.7984	104.65	0.8655	104.365	0.8979	104.538	1.1159	104.355	1.2019	103.02	1.483	104.375	1.4948	104.589
0.773	104.538	0.7552	104.212	0.7255	104.497	0.7988	104.721	0.8662	104.467	0.8984	104.63	1.1165	104.548	1.2022	103.143	1.4837	104.477	1.4954	104.66
0.773	104.721	0.7553	104.324	0.7261	104.609	0.7997	104.915	0.8664	104.548	0.8986	104.711	1.1172	104.67	1.2028	103.224	1.4845	104.609	1.496	104.752
0.774	104.925	0.7556	104.436	0.7267	104.711	0.8004	105.17	0.8671	104.64	0.8988	104.803	1.1179	104.793	1.2034	103.316	1.4854	104.711	1.4965	104.833
0.774	105.139	0.7562	104.528	0.7275	104.793	0.8009	104.915	0.8673	104.762	0.899	104.905	1.1186	104.732	1.204	103.418	1.486	104.813	1.497	104.925
0.775	105.078	0.7562	104.63	0.7286	105.027	0.8016	105.027	0.8675	104.884	0.8993	105.037	1.1191	104.742	1.2045	103.499	1.4866	104.905	1.4975	105.017
0.775	105.088	0.7568	104.711	0.7293	105.027	0.802	105.149	0.8679	104.996	0.8995	105.149	1.1197	104.905	1.205	103.621	1.4873	104.996	1.4979	105.108
0.775	105.17	0.7569	104.844	0.7298	105.098	0.8026	105.231	0.8682	105.088	0.8999	105.241	1.12	105.129	1.2058	103.723	1.4878	105.098	1.4982	105.221
0.775	105.343	0.7574	104.956	0.7302	105.221	0.8029	105.333	0.8687	105.18	0.9004	105.333	1.1203	105.18	1.2063	103.835	1.4887	105.19	1.4989	105.404
0.776	105.567	0.7578	105.047	0.7309	105.333	0.8034	105.485	0.8696	105.251	0.9009	105.404	1.1209	105.312	1.207	103.927	1.4894	105.292	1.4998	105.526
0.776	105.648	0.7583	105.159	0.7315	105.445	0.8039	105.72	0.8701	105.485	0.9009	105.536	1.1213	105.516	1.2076	104.039	1.4902	105.424	1.5006	105.608
0.776	105.75	0.7587	105.231	0.7322	105.546	0.8042	105.883	0.8706	105.577	0.9013	105.648	1.1219	105.628	1.2081	104.151	1.4909	105.526	1.501	105.689
0.777	105.669	0.7593	105.322	0.7328	105.638	0.805	105.995	0.8715	105.648	0.9018	105.771	1.1221	105.72	1.2088	104.253	1.4917	105.628	1.5016	105.75
0.777	105.669	0.7598	105.424	0.7332	105.72	0.8053	105.913	0.8724	105.72	0.9023	105.883	1.1226	105.821	1.2094	104.334	1.4923	105.73	1.5021	105.832
0.778	105.842	0.7603	105.536	0.7337	105.832	0.8057	106.025	0.8728	105.801	0.9028	105.995	1.1229	105.872	1.2097	104.446	1.4928	105.811	1.5027	105.903
0.778	105.974	0.761	105.648	0.7344	105.913	0.8063	106.107	0.8733	105.903	0.9033	106.086	1.1233	105.903	1.2105	104.558	1.4935	105.913	1.5037	105.995
0.779	106.158	0.7613	105.74	0.7348	106.035	0.8068	106.178	0.8739	105.984	0.9037	106.178	1.1238	105.934	1.2109	104.65	1.4941	105.995	1.5042	106.107
0.779	106.259	0.7618	105.832	0.7352	106.127	0.8073	106.31	0.8746	106.137	0.9046	106.249	1.1243	106.015	1.2114	104.752	1.4951	106.117	1.5048	106.27
0.779	106.31	0.7624	105.934	0.7357	106.219	0.8077	106.636	0.875	106.198	0.905	106.331	1.1252	106.198	1.2119	104.854	1.4957	106.239	1.5054	106.392
0.78	106.504	0.7628	106.035	0.7362	106.31	0.8082	106.748	0.8757	106.31	0.9056	106.433	1.1258	106.29	1.2125	104.945	1.4961	106.341	1.5063	106.504
0.78	106.473	0.7634	106.168	0.7366	106.422	0.8086	106.789	0.8764	106.433	0.9067	106.565	1.1264	106.534	1.213	105.047	1.4969	106.443	1.5069	106.585
0.781	106.647	0.7639	106.28	0.7372	106.555	0.8092	106.942	0.8768	106.514	0.9069	106.677	1.127	106.555	1.2137	105.159	1.4976	106.524	1.5073	106.687
0.781	106.891	0.7643	106.382	0.7377	106.697	0.8096	107.034	0.8773	106.616	0.9075	106.81	1.1276	106.575	1.2142	105.271	1.4984	106.626	1.5079	106.759
0.782	106.789	0.7648	106.473	0.7382	106.81	0.8102	107.135	0.8776	106.759	0.9081	106.891	1.1282	106.616	1.2148	105.383	1.4987	106.728	1.5083	106.82
0.782	106.81	0.7651	106.575	0.7386	106.891	0.8107	107.146	0.8781	106.871	0.9085	107.013	1.1286	106.738	1.2154	105.485	1.4993	106.84	1.5089	106.983
0.783	107.095	0.7657	106.677	0.7389	106.952	0.8113	107.36	0.8784	106.972	0.9087	107.074	1.1292	106.972	1.216	105.577	1.4999	106.942	1.5098	107.125
0.783	107.166	0.7664	106.799	0.7393	107.054	0.8116	107.461	0.8788	107.085	0.9092	107.176	1.1295	107.044	1.2165	105.648	1.5006	107.064	1.5105	107.237
0.784	107.207	0.7667	106.881	0.7399	107.156	0.8122	107.553	0.8791	107.156	0.9094	107.248	1.13	107.288	1.2169	105.74	1.5012	107.156	1.511	107.329
0.784	107.36	0.7671	106.983	0.7403	107.258	0.8128	107.655	0.8793	107.227	0.9095	107.319	1.1304	107.39	1.2174	105.872	1.502	107.258	1.5118	107.421
0.785	107.512	0.7675	107.064	0.7406	107.349	0.8133	107.767	0.8793	107.329	0.91	107.431	1.131	107.339	1.2177	106.005	1.5027	107.339	1.5122	107.482
0.785	107.635	0.7681	107.186	0.741	107.461	0.8138	107.848	0.8797	107.41	0.9104	107.543	1.1313	107.36	1.2184	106.086	1.5032	107.421	1.513	107.553
0.785	107.645	0.7687	107.288	0.7415	107.584	0.8143	107.961	0.8801	107.502	0.9107	107.655	1.132	107.482	1.219	106.188	1.5041	107.523	1.5135	107.635
0.786	107.798	0.7689	107.4	0.7419	107.675	0.8148	108.073	0.8803	107.675	0.9111	107.777	1.1325	107.492	1.2194	106.27	1.5045	107.635	1.5144	107.736
0.787	107.93	0.7694	107.492	0.7424	107.767	0.8154	108.042	0.8807	107.808	0.9113	107.869	1.1329	107.624	1.2198	106.351	1.5053	107.726	1.5149	107.828
0.787	108.083	0.7698	107.553	0.7431	107.869	0.816	108.134	0.8811	107.93	0.9119	107.94	1.1332	107.747	1.2205	106.463	1.5062	107.838	1.5157	108.001
0.788	108.022	0.7702	107.665	0.7434	107.981	0.8163	108.052	0.8813	108.011	0.9126	108.032	1.1337	107.777	1.2213	106.606	1.5067	107.93	1.5165	108.113
0.788	108.001	0.7706	107.798	0.744	108.093	0.8169	108.174	0.8818	108.083	0.9133	108.185	1.1342	108.124	1.2219	106.708	1.5072	108.032	1.5171	108.236
0.788	108.225	0.771	107.889	0.7444	108.205	0.8173	108.256	0.8826	108.154	0.9142	108.297	1.1347	108.185	1.2224	106.84	1.508	108.144	1.5179	108.337
0.789	108.47	0.7714	107.991	0.7449	108.317	0.818	108.358	0.8836	108.246	0.9145	108.378	1.1354	108.062	1.2229	106.901	1.5087	108.236	1.5188	108.449
0.79	108.592	0.7719	108.093	0.7453	108.46	0.8185	108.47	0.8842	108.317	0.9152	108.46	1.1354	108.286	1.2235	107.003	1.5092	108.337	1.5193	108.521
0.79	108.694	0.772	108.174	0.746	108.582	0.819	108.561	0.8847	108.419	0.9156	108.531	1.136	108.561	1.2236	107.085	1.5101	108.439	1.52	108.582
0.791	108.551	0.7725	108.276	0.7464	108.674	0.8195	108.643	0.8857	108.48	0.9164	108.653	1.1366	108.674	1.2245	107.186	1.5106	108.551	1.5205	108.704
0.791	108.796	0.7729	108.378	0.7468	108.765	0.8198	108.979	0.8865	108.837	0.9172	108.796	1.1373	108.724	1.2252	107.329	1.5115	108.643	1.5214	108.796
0.792	108.959	0.7734	108.49	0.7474	108.837	0.8205	109.02	0.887	108.806	0.9176	108.918	1.1378	108.826	1.2258	107.472	1.512	108.755	1.522	108.908
0.792	108.989	0.7737	108.602	0.7478	108.918	0.8209	108.989	0.8873	109.061	0.9181	109.02	1.1382	108.684	1.2266	107.584	1.5127	108.847	1.5227	108.989
0.793	108.979	0.7743	108.704	0.748	108.999	0.8214	109.081	0.888	109.224	0.9183	109.101	1.1386	108.898	1.227	107.675	1.5134	108.938	1.5232	109.081
0.793	109.376	0.7748	108.806	0.7485	109.101	0.822	109.183	0.8886	108.979	0.9186	109.193	1.1389	109.01	1.2276	107.757	1.514	109.061	1.524	109.162
0.794	109.183	0.7752	108.908	0.7488	109.203	0.8224	109.346	0.8894	109.101	0.9189	109.275	1.1397	109.173	1.2283	107.848	1.5148	109.142	1.5244	109.264
0.794	109.57	0.7757	108.999	0.7494	109.295	0.8226	109.417	0.8899	109.509	0.9189	109.376	1.14	109.224	1.2286	107.961	1.5152	109.254	1.5252	109.376
0.795	109.417	0.7761	109.112	0.7498	109.397	0.8232	109.57	0.8904	109.417	0.9192	109.488	1.1407	109.203	1.2291	108.042	1.516	109.356	1.5259	109.488
0.795	109.743	0.7767	109.203	0.7503	109.488	0.8237	109.682	0.8908	109.59	0.9191	109.621	1.1412	109.315	1.2296	108.124	1.5167	109.458	1.5264	109.59
0.796	109.865	0.7771	109.305	0.7508	109.611	0.8242	109.763	0.8913	109.825	0.9196	109.723	1.1417	109.387	1.2302	108.286	1.5173	109.55	1.5274	109.702
0.796	109.774	0.7777	109.407	0.7511	109.682	0.8249	109.784	0.8916	109.926	0.9204	109.794	1.1422	109.539	1.2309	108.409	1.518	109.672	1.5283	109.784
0.797	110.008	0.7782	109.509	0.7516	109.784	0.8252	109.855	0.8923	110.018	0.921	109.886	1.1427	109.57	1.2314	108.49	1.5188	109.763	1.529	109.926
0.797	110.181	0.7788	109.58	0.7521	109.875	0.8258	109.967	0.8926	109.998	0.9216	109.977	1.1432	109.743	1.232	108.623	1.5195	109.865	1.5303	110.059
0.798	110.049	0.7792	109.713	0.7525	109.988	0.8262	110.059	0.8934	110.008	0.9224	110.11	1.1437	109.814	1.2327	108.714	1.5201	109.967	1.5312	110.171
0.798	110.171	0.7798	109.814	0.7529	110.089	0.8267	110.293	0.8938	110.313	0.9229	110.232	1.1442	109.916	1.2332	108.796	1.5208	110.049	1.5323	110.252
0.798	110.303	0.7803	109.906	0.7533	110.191	0.8271	110.456	0.8943	110.415	0.9234	110.344	1.1448	110.018	1.2336	108.887	1.5213	110.161	1.5331	110.344
0.799	110.273	0.7807	109.998	0.7538	110.283	0.8277	110.497	0.8948	110.527	0.924	110.466	1.1452	110.171	1.2342	108.959	1.5221	110.273	1.534	110.436
0.799	110.344	0.781	110.12	0.7543	110.385	0.8282	110.487	0.8954	110.395	0.9247	110.568	1.1455	110.222	1.2345	109.04	1.5228	110.364	1.5349	110.527
0.8	110.67	0.7816	110.201	0.7548	110.517	0.8287	110.619	0.8958	110.66	0.925	110.639	1.1461	110.293	1.2351	109.183	1.5235	110.476	1.5355	110.609
0.8	110.792	0.7819	110.293	0.7553	110.629	0.8292	110.69	0.8964	110.527	0.9256	110.772	1.1465	110.466	1.2357	109.264	1.5242	110.558	1.5362	110.711
0.8	110.69	0.7824	110.385	0.7559	110.741	0.8296	110.904	0.8968	110.802	0.9263	110.914	1.147	110.548	1.2362	109.346	1.525	110.711	1.5367	110.833
0.801	110.925	0.7827	110.497	0.7562	110.823	0.8302	110.976	0.8974	110.853	0.9266	110.996	1.1477	110.639	1.2367	109.427	1.5259	110.864	1.5379	110.996
0.801	111.149	0.783	110.619	0.7567	110.914	0.8306	110.996	0.8978	110.914	0.9271	111.077	1.1483	110.731	1.2371	109.519	1.5268	110.986	1.5385	111.098
0.801	110.955	0.7839	110.731	0.7572	110.996	0.8311	111.2	0.8982	111.026	0.9274	111.159	1.1489	110.996	1.2376	109.621	1.5274	111.077	1.5394	111.2
0.802	111.322	0.7842	110.843	0.7576	111.149	0.8316	111.332	0.8986	111.169	0.9277	111.251	1.149	111.149	1.2382	109.723	1.5279	111.139	1.5396	111.261
0.803	111.342	0.7846	110.935	0.7582	111.281	0.832	111.495	0.8993	111.271	0.9278	111.302	1.1496	111.23	1.2384	109.835	1.5286	111.23	1.5404	111.352
0.803	111.546	0.7851	111.026	0.7586	111.393	0.8326	111.526	0.8998	111.291	0.928	111.393	1.1503	111.322	1.2391	109.947	1.5293	111.312	1.541	111.424
0.804	111.627	0.7854	111.108	0.7591	111.495	0.8331	111.729	0.9002	111.475	0.9285	111.515	1.1505	111.464	1.2395	110.028	1.5299	111.393	1.5416	111.495
0.805	111.638	0.7857	111.21	0.7595	111.607	0.8335	111.913	0.9007	111.678	0.9286	111.627	1.1509	111.536	1.2401	110.13	1.5304	111.485	1.5422	111.587
0.806	111.801	0.7861	111.312	0.76	111.699	0.8343	111.831	0.9012	111.668	0.929	111.74	1.1516	111.638	1.2403	110.252	1.5312	111.587	1.5429	111.699
0.807	111.923	0.7865	111.414	0.7604	111.79	0.8347	111.841	0.9017	111.627	0.9294	111.821	1.1519	111.74	1.2411	110.375	1.5318	111.699	1.5436	111.852
0.808	111.882	0.787	111.515	0.761	111.862	0.8355	112.127	0.902	111.913	0.9301	111.913	1.1525	111.801	1.2418	110.497	1.5324	111.811	1.5445	111.984
0.808	111.872	0.7876	111.617	0.7612	111.953	0.8361	112.208	0.9027	111.964	0.9305	111.994	1.1531	111.831	1.2424	110.609	1.5331	111.913	1.5449	112.076
0.809	112.086	0.7882	111.719	0.7617	112.086	0.8367	112.31	0.903	112.188	0.9308	112.106	1.1539	111.862	1.2428	110.69	1.5339	112.025	1.5457	112.177
0.81	112.391	0.7885	111.831	0.7622	112.177	0.8371	112.249	0.9033	112.045	0.9313	112.218	1.1543	111.994	1.2435	110.782	1.5346	112.116	1.5462	112.279
0.81	112.534	0.7892	111.933	0.7626	112.259	0.8377	112.565	0.9039	112.147	0.9324	112.32	1.1548	112.32	1.2442	110.853	1.535	112.218	1.5469	112.361
0.811	112.442	0.7896	112.055	0.7631	112.371	0.8383	112.453	0.9045	112.361	0.9329	112.422	1.1554	112.391	1.2448	110.935	1.5356	112.351	1.5474	112.432
0.811	112.615	0.7903	112.167	0.7636	112.463	0.8388	112.778	0.905	112.33	0.9336	112.534	1.1559	112.534	1.2455	111.037	1.5362	112.463	1.5481	112.514
0.811	112.778	0.7909	112.259	0.764	112.575	0.8393	112.738	0.9051	112.493	0.9342	112.646	1.1565	112.524	1.246	111.149	1.5371	112.565	1.5486	112.615
0.812	112.901	0.7915	112.361	0.7645	112.656	0.8397	112.972	0.9053	112.768	0.9346	112.738	1.1572	112.666	1.2467	111.24	1.5376	112.677	1.5494	112.728
0.812	112.717	0.7919	112.453	0.7649	112.778	0.8403	113.104	0.9056	112.85	0.9352	112.86	1.1577	112.778	1.247	111.352	1.5382	112.778	1.5501	112.84
0.812	112.86	0.7924	112.565	0.7654	112.88	0.8409	113.094	0.9058	112.707	0.9358	112.982	1.1585	112.88	1.2477	111.444	1.5389	112.891	1.5506	112.952
0.813	112.921	0.793	112.697	0.7659	112.972	0.8414	113.135	0.9063	113.043	0.9362	113.064	1.159	112.799	1.2485	111.556	1.5397	112.962	1.5509	113.043
0.813	113.135	0.7936	112.809	0.7664	113.064	0.8419	113.145	0.9071	112.972	0.9365	113.155	1.1594	113.135	1.2489	111.658	1.5403	113.064	1.5508	113.125
0.814	113.247	0.7943	112.911	0.7669	113.145	0.8423	113.542	0.908	113.115	0.9369	113.267	1.1597	113.267	1.2497	111.77	1.5409	113.155	1.551	113.237
0.814	113.329	0.7946	113.003	0.7674	113.257	0.8429	113.318	0.9085	113.39	0.9373	113.39	1.1603	113.4	1.2504	111.882	1.5416	113.267	1.5516	113.339
0.815	113.39	0.795	113.084	0.7677	113.359	0.8433	113.736	0.9095	113.196	0.938	113.491	1.1609	113.369	1.251	111.994	1.5422	113.369	1.5524	113.471
0.816	113.532	0.7956	113.206	0.7682	113.471	0.8438	113.705	0.9099	113.41	0.9384	113.573	1.1611	113.42	1.2517	112.106	1.543	113.471	1.5532	113.573
0.816	113.665	0.796	113.308	0.7688	113.563	0.8442	113.889	0.9108	113.665	0.9389	113.675	1.1618	113.542	1.2521	112.228	1.5436	113.573	1.5537	113.675
0.817	113.817	0.7964	113.379	0.7692	113.695	0.8447	114.052	0.9113	113.797	0.9393	113.787	1.1619	113.665	1.2526	112.33	1.5443	113.675	1.5544	113.766
0.818	113.868	0.7968	113.502	0.7697	113.777	0.8453	114.113	0.9118	113.879	0.9398	113.899	1.1621	113.716	1.253	112.412	1.5451	113.787	1.5552	113.899
0.818	114.042	0.7974	113.614	0.7701	113.899	0.8458	114.143	0.9123	113.899	0.9401	113.98	1.1627	113.705	1.2537	112.514	1.5458	113.879	1.5561	114.021
0.819	114.225	0.7975	113.695	0.7705	113.98	0.8463	114.062	0.9129	113.807	0.9406	114.092	1.1631	113.756	1.2542	112.626	1.5465	113.991	1.5571	114.133
0.819	114.296	0.7979	113.777	0.7711	114.072	0.8466	114.367	0.9135	114.184	0.941	114.164	1.1636	114.001	1.2546	112.707	1.5473	114.082	1.5581	114.235
0.819	114.255	0.7984	113.909	0.7717	114.164	0.8472	114.367	0.9141	114.296	0.9414	114.276	1.1641	114.266	1.2551	112.819	1.5479	114.184	1.5584	114.327
0.82	114.449	0.7987	114.001	0.7722	114.255	0.8477	114.429	0.9147	114.184	0.9419	114.418	1.1646	114.398	1.2555	112.87	1.5484	114.296	1.559	114.429
0.82	114.449	0.7991	114.113	0.7726	114.418	0.8481	114.734	0.9151	114.276	0.9424	114.53	1.1651	114.327	1.256	112.962	1.5491	114.398	1.5596	114.51
0.82	114.561	0.7995	114.204	0.7732	114.52	0.8488	114.816	0.9154	114.632	0.9428	114.663	1.1659	114.317	1.2565	113.104	1.5497	114.51	1.5602	114.622
0.821	114.571	0.8	114.296	0.7737	114.622	0.8495	114.816	0.9159	114.51	0.9435	114.755	1.1663	114.347	1.2571	113.216	1.5505	114.592	1.5612	114.704
0.821	114.755	0.8004	114.378	0.7741	114.714	0.85	115.07	0.9163	114.612	0.9438	114.816	1.1671	114.469	1.2576	113.308	1.5511	114.683	1.5621	114.826
0.822	114.877	0.8009	114.49	0.7746	114.805	0.8506	115.111	0.9165	114.714	0.9442	114.918	1.1676	114.622	1.258	113.42	1.5519	114.805	1.5629	114.907
0.822	114.826	0.8013	114.612	0.775	114.887	0.8511	115.152	0.917	114.948	0.9446	115.009	1.1682	114.877	1.2586	113.512	1.5527	114.918	1.5634	115.009
0.823	114.918	0.8017	114.714	0.7753	114.979	0.8516	115.05	0.9175	114.948	0.945	115.111	1.1687	115.111	1.259	113.624	1.5533	115.019	1.5641	115.111
0.823	114.999	0.8021	114.816	0.7759	115.111	0.8522	115.427	0.9178	114.979	0.9455	115.243	1.1694	115.121	1.2594	113.716	1.5539	115.121	1.5649	115.233
0.824	115.233	0.8028	114.897	0.7764	115.243	0.8528	115.529	0.9185	115.213	0.9461	115.345	1.1701	115.142	1.26	113.817	1.5546	115.213	1.5656	115.335
0.825	115.59	0.8029	114.999	0.7769	115.345	0.8533	115.6	0.9187	115.172	0.9465	115.447	1.1705	115.264	1.2605	113.94	1.5552	115.284	1.5665	115.427
0.825	115.661	0.8035	115.111	0.7774	115.417	0.8537	115.763	0.9191	115.518	0.947	115.539	1.1709	115.264	1.2611	114.031	1.5558	115.396	1.5669	115.518
0.826	115.559	0.8038	115.233	0.7779	115.518	0.8543	115.6	0.9198	115.58	0.9472	115.62	1.1713	115.58	1.2617	114.123	1.5566	115.498	1.5674	115.62
0.826	115.865	0.8044	115.345	0.7783	115.62	0.8549	115.712	0.9199	115.661	0.9478	115.702	1.1716	115.661	1.2622	114.225	1.5571	115.61	1.5683	115.732
0.827	115.834	0.8047	115.437	0.7787	115.702	0.8553	115.956	0.9205	115.549	0.9482	115.824	1.172	115.641	1.2627	114.327	1.5579	115.732	1.569	115.834
0.827	115.783	0.805	115.539	0.7792	115.804	0.8559	116.17	0.9214	115.855	0.9485	115.956	1.1726	115.804	1.2635	114.418	1.5588	115.834	1.5697	115.936
0.827	115.916	0.8054	115.641	0.7796	115.906	0.8565	116.018	0.9224	115.814	0.9489	116.048	1.173	115.844	1.264	114.52	1.5593	115.936	1.5702	116.028
0.828	116.231	0.806	115.722	0.7802	116.018	0.8569	116.394	0.923	116.13	0.9495	116.15	1.1734	116.038	1.2645	114.592	1.56	116.007	1.5709	116.13
0.828	116.231	0.8065	115.834	0.7807	116.099	0.8576	116.303	0.9237	116.038	0.9494	116.221	1.1738	116.191	1.265	114.704	1.5609	116.099	1.5716	116.201
0.829	116.14	0.8069	115.956	0.7812	116.211	0.8583	116.354	0.9243	116.282	0.9498	116.303	1.1743	116.333	1.2656	114.836	1.5612	116.201	1.5724	116.293
0.829	116.354	0.8072	116.048	0.7817	116.303	0.8587	116.669	0.9249	116.435	0.9502	116.394	1.1748	116.354	1.2661	114.948	1.562	116.323	1.5732	116.394
0.83	116.415	0.8076	116.15	0.7822	116.435	0.8592	116.741	0.9253	116.588	0.9505	116.476	1.1754	116.476	1.2668	115.06	1.563	116.435	1.5736	116.507
0.83	116.537	0.808	116.252	0.7827	116.547	0.8598	116.731	0.9262	116.639	0.9506	116.588	1.1759	116.425	1.2673	115.152	1.5635	116.537	1.5743	116.619
0.83	116.863	0.8086	116.364	0.7833	116.649	0.8603	116.71	0.9267	116.588	0.951	116.71	1.1762	116.557	1.2679	115.233	1.5642	116.639	1.5751	116.71
0.83	116.894	0.809	116.476	0.784	116.782	0.8608	116.924	0.9271	116.883	0.9511	116.812	1.1767	116.649	1.2686	115.315	1.5651	116.72	1.5759	116.802
0.831	116.924	0.8094	116.588	0.7847	116.894	0.8614	117.209	0.9277	116.741	0.9516	116.904	1.1771	116.72	1.2691	115.417	1.5657	116.812	1.5767	116.894
0.832	117.087	0.8101	116.68	0.7854	116.995	0.8621	117.189	0.9281	116.873	0.952	117.006	1.1774	116.853	1.2698	115.518	1.5662	116.894	1.5777	116.995
0.832	117.291	0.8105	116.771	0.786	117.087	0.8626	117.179	0.9286	117.036	0.9529	117.107	1.1778	116.843	1.2706	115.651	1.5671	117.016	1.5786	117.107
0.832	117.311	0.8108	116.894	0.7864	117.179	0.8631	117.209	0.9291	117.27	0.9535	117.209	1.1782	116.934	1.2714	115.793	1.5677	117.118	1.5792	117.209
0.833	117.413	0.8114	116.985	0.7868	117.23	0.8636	117.556	0.9296	117.158	0.9541	117.321	1.1787	117.087	1.2718	115.885	1.5684	117.23	1.5799	117.301
0.834	117.495	0.8119	117.087	0.7873	117.321	0.8643	117.729	0.9301	117.281	0.9546	117.393	1.1789	117.189	1.2724	115.997	1.5692	117.332	1.5804	117.393
0.834	117.586	0.8123	117.169	0.7877	117.464	0.8648	117.77	0.9307	117.311	0.9555	117.515	1.1794	117.444	1.2731	116.089	1.5695	117.413	1.5813	117.525
0.835	117.474	0.8129	117.281	0.7882	117.576	0.8652	117.943	0.9309	117.637	0.9561	117.637	1.18	117.668	1.2736	116.17	1.5701	117.535	1.5817	117.607
0.836	117.627	0.8132	117.403	0.7888	117.688	0.8659	118.024	0.9316	117.719	0.9569	117.759	1.1805	117.658	1.2739	116.252	1.5708	117.647	1.5824	117.719
0.836	117.882	0.8136	117.484	0.7893	117.831	0.8663	118.116	0.9317	117.78	0.9574	117.861	1.181	117.566	1.2746	116.364	1.5716	117.77	1.5831	117.82
0.837	117.963	0.8142	117.576	0.79	117.963	0.8669	118.146	0.9324	118.004	0.9578	117.963	1.1814	117.668	1.2752	116.476	1.5721	117.871	1.584	117.922
0.838	118.045	0.8147	117.698	0.7909	118.034	0.8674	118.32	0.9327	118.045	0.9584	118.065	1.1818	117.79	1.2759	116.619	1.5728	117.963	1.5848	118.024
0.838	118.136	0.8152	117.82	0.7913	118.116	0.8681	118.258	0.9334	118.004	0.9584	118.146	1.1823	117.892	1.2765	116.72	1.5735	118.075	1.5854	118.116
0.838	118.238	0.8155	117.922	0.7918	118.208	0.8685	118.523	0.9335	118.136	0.9589	118.228	1.1832	117.922	1.2769	116.822	1.5742	118.177	1.586	118.208
0.839	118.371	0.8161	118.014	0.7923	118.279	0.8692	118.574	0.9342	118.269	0.9594	118.35	1.1838	118.218	1.2775	116.904	1.575	118.279	1.5868	118.32
0.84	118.615	0.8165	118.096	0.7928	118.391	0.8699	118.747	0.9345	118.371	0.9595	118.442	1.1845	118.157	1.2779	117.006	1.5757	118.36	1.5874	118.452
0.84	118.656	0.8171	118.197	0.7934	118.493	0.8705	118.849	0.9346	118.371	0.9601	118.554	1.185	118.432	1.2781	117.057	1.5762	118.452	1.5883	118.544
0.84	118.747	0.8176	118.309	0.7939	118.605	0.8713	118.91	0.9353	118.666	0.9602	118.635	1.1857	118.625	1.2787	117.169	1.5768	118.544	1.5888	118.635
0.841	118.809	0.8185	118.411	0.7944	118.686	0.8722	119.033	0.9356	118.513	0.9607	118.727	1.186	118.625	1.2793	117.291	1.5775	118.696	1.5896	118.737
0.842	118.931	0.8191	118.513	0.7946	118.768	0.8728	119.134	0.9361	118.747	0.961	118.809	1.1865	118.859	1.2799	117.403	1.5783	118.839	1.5903	118.839
0.842	118.982	0.8197	118.635	0.7951	118.87	0.8735	119.114	0.9365	118.809	0.9613	118.921	1.1875	118.951	1.2802	117.495	1.579	118.961	1.591	118.961
0.842	119.094	0.82	118.737	0.7957	118.961	0.8745	119.145	0.9366	119.002	0.9617	119.043	1.1879	119.053	1.2807	117.596	1.5796	119.043	1.5917	119.094
0.843	119.206	0.8206	118.849	0.7962	119.073	0.8755	119.308	0.9368	119.033	0.9618	119.155	1.1885	119.134	1.2811	117.688	1.5803	119.134	1.5925	119.206
0.843	119.318	0.8211	118.941	0.7966	119.175	0.8777	119.481	0.9376	119.196	0.9625	119.257	1.1889	119.308	1.2817	117.77	1.5808	119.216	1.5933	119.308
0.843	119.501	0.8216	119.033	0.7973	119.277	0.8795	119.623	0.938	119.124	0.9634	119.348	1.1894	119.409	1.2818	117.871	1.5814	119.277	1.5938	119.399
0.844	119.501	0.8219	119.114	0.7975	119.379	0.881	119.603	0.9386	119.247	0.964	119.44	1.19	119.491	1.2823	117.953	1.5821	119.359	1.5947	119.481
0.844	119.593	0.8224	119.226	0.7981	119.46	0.8824	119.644	0.939	119.481	0.9644	119.532	1.1903	119.583	1.283	118.075	1.5827	119.491	1.5952	119.572
0.844	119.817	0.8229	119.338	0.7984	119.562	0.8838	119.725	0.9393	119.45	0.9652	119.705	1.1907	119.644	1.2835	118.208	1.5836	119.603	1.596	119.715
0.845	119.878	0.8233	119.42	0.7991	119.654	0.8861	120.01	0.9396	119.695	0.9661	119.858	1.1913	119.685	1.2842	118.33	1.5842	119.725	1.5966	119.807
0.846	119.99	0.8239	119.532	0.7996	119.776	0.889	119.909	0.9403	119.786	0.9668	119.97	1.1918	119.756	1.2845	118.432	1.5852	119.817	1.5971	119.898
0.846	120.092	0.8243	119.634	0.8002	119.878	0.8915	120.265	0.941	119.939	0.9672	120.061	1.1922	119.99	1.285	118.534	1.5859	119.909	1.5976	119.99
0.846	120.163	0.8249	119.735	0.8009	120.01	0.9513	115.111	0.9412	120.153	0.9679	120.163	1.193	120.123	1.2857	118.625	1.5866	120.01	1.5978	120.092
0.847	120.112	0.8255	119.858	0.8012	120.102	0.976	99.9748	0.9418	120.153	0.9679	120.214	1.1933	119.939	1.2862	118.696	1.5877	120.092	1.5982	120.184
0.847	120.184	0.826	119.949	0.8019	120.214	0.9864	84.8792	0.9423	120.296	0.9682	120.285	1.194	119.98	1.2867	118.768	1.5883	120.173	1.5989	120.275
0.848	120.326	0.8264	120.061	0.8023	120.336	0.9994	66.5853	0.9431	120.275	0.9685	120.357	1.194	120.082	1.2874	118.89	1.589	120.275	1.5992	120.398
0.849	120.469	0.8269	120.133	0.803	120.408	1.0232	29.8651	0.9436	120.438	0.9686	120.479	1.1945	120.224	1.288	119.002	1.5896	120.387	1.5999	120.52
0.849	120.387	0.8275	120.224	0.8036	120.52	1.0731	1.90477	0.9439	120.499	0.9692	120.581	1.1951	120.285	1.2886	119.124	1.5903	120.479	1.6006	120.622
0.849	120.662	0.8279	120.336	0.8043	120.601	1.1932	0	0.9444	120.673	0.9696	120.703	1.1956	120.377	1.289	119.226	1.5913	120.622	1.6013	120.693
0.85	120.754	0.8283	120.438	0.8047	120.693			0.9449	120.703	0.9699	120.795	1.196	120.55	1.2897	119.338	1.5917	120.713	1.6022	120.785
0.851	120.785	0.829	120.54	0.8049	120.764			0.9455	120.805	0.9703	120.897	1.1964	120.856	1.2902	119.43	1.5925	120.815	1.6029	120.856
0.851	120.785	0.8293	120.642	0.8056	120.917			0.946	121.029	0.9706	120.988	1.1967	120.988	1.2907	119.522	1.5933	120.917	1.6037	120.978
0.852	121.192	0.8299	120.744	0.8061	121.06			0.9464	121.06	0.9709	121.111	1.1975	120.866	1.2914	119.613	1.5938	121.019	1.6045	121.111
0.852	121.263	0.8303	120.825	0.8068	121.141			0.947	120.948	0.9719	121.243	1.1978	120.886	1.2919	119.674	1.5946	121.121	1.6052	121.233
0.853	121.233	0.8311	120.927	0.8073	121.243			0.9474	121.365	0.9723	121.375	1.1983	121.121	1.2926	119.786	1.5955	121.243	1.606	121.335
0.854	121.467	0.8316	121.049	0.808	121.324			0.9481	121.324	0.9734	121.477	1.1989	121.436	1.2935	119.949	1.5961	121.365	1.6067	121.436
0.854	121.61	0.8321	121.141	0.8085	121.406			0.9486	121.396	0.9742	121.569	1.1994	121.396	1.294	120.072	1.5968	121.457	1.6072	121.498
0.855	121.762	0.8327	121.223	0.809	121.498			0.9493	121.528	0.9749	121.701	1.2	121.508	1.2946	120.173	1.5975	121.559	1.6072	121.62
0.856	121.793	0.833	121.324	0.8096	121.62			0.9498	121.691	0.9755	121.793	1.2001	121.691	1.2953	120.285	1.5982	121.65	1.608	121.712
0.856	121.915	0.8336	121.436	0.8101	121.762			0.9502	121.681	0.9759	121.854	1.2007	121.834	1.2958	120.377	1.5987	121.732	1.6083	121.803
0.857	122.037	0.8342	121.549	0.8108	121.864			0.9508	121.844	0.9763	121.925	1.2011	121.925	1.2963	120.459	1.5995	121.824	1.6088	121.905
0.857	122.221	0.8346	121.63	0.8112	121.976			0.9512	122.017	0.9768	122.109	1.2015	122.058	1.2969	120.561	1.6	121.925	1.6098	121.997
0.858	122.221	0.8352	121.722	0.8118	122.068			0.952	121.895	0.9771	122.211	1.2021	122.078	1.2972	120.642	1.6006	122.048	1.6104	122.099
0.858	122.384	0.8357	121.834	0.8124	122.119			0.9523	122.088	0.9772	122.221	1.2028	122.15	1.2977	120.764	1.6012	122.139	1.6112	122.211
0.859	122.486	0.8363	121.956	0.8129	122.211			0.9528	122.129	0.9776	122.292	1.2033	122.221	1.2984	120.897	1.6018	122.221	1.6116	122.333
0.859	122.567	0.8367	122.037	0.8134	122.323			0.9535	122.2	0.9778	122.384	1.2039	122.17	1.2988	120.999	1.6023	122.323	1.6122	122.435
0.86	122.577	0.8371	122.129	0.8139	122.414			0.954	122.567	0.9782	122.496	1.2044	122.292	1.2994	121.1	1.603	122.394	1.6127	122.547
0.86	122.791	0.8377	122.241	0.8144	122.506			0.9545	122.567	0.9788	122.598	1.2048	122.302	1.3002	121.202	1.6036	122.486	1.6133	122.638
0.861	122.761	0.8382	122.333	0.8149	122.598			0.9553	122.7	0.9789	122.72	1.2054	122.435	1.3005	121.284	1.604	122.598	1.6137	122.74
0.861	122.964	0.8389	122.445	0.8155	122.7			0.9557	122.71	0.9794	122.822	1.2059	122.557	1.301	121.355	1.6045	122.71	1.6144	122.822
0.862	123.076	0.8394	122.547	0.8161	122.791			0.9565	122.71	0.9797	122.934	1.2064	122.638	1.3015	121.436	1.6051	122.822	1.6154	122.893
0.862	123.199	0.8398	122.638	0.8167	122.903			0.957	122.995	0.9801	123.025	1.2069	122.822	1.302	121.538	1.6056	122.934	1.6167	123.056
0.862	123.321	0.8403	122.75	0.8172	123.015			0.9578	123.076	0.9809	123.148	1.2074	122.903	1.3025	121.671	1.6063	123.025	1.6181	123.199
0.863	123.423	0.8409	122.863	0.8178	123.117			0.9578	123.26	0.9814	123.27	1.2079	123.117	1.3031	121.793	1.6069	123.127	1.6193	123.311
0.863	123.474	0.8413	122.944	0.8184	123.219			0.9587	123.229	0.9821	123.362	1.2085	123.168	1.3037	121.925	1.6075	123.219	1.62	123.392
0.864	123.606	0.8419	123.056	0.8192	123.311			0.9594	123.413	0.9824	123.474	1.209	123.362	1.3044	122.017	1.6081	123.321	1.6202	123.504
0.865	123.565	0.8424	123.158	0.8198	123.423			0.9604	123.463	0.9836	123.545	1.2095	123.484	1.3049	122.088	1.6088	123.413	1.6206	123.586
0.866	123.576	0.8429	123.26	0.8204	123.535			0.961	123.413	0.9845	123.647	1.2099	123.596	1.3054	122.2	1.6097	123.514	1.6213	123.667
0.866	123.739	0.8434	123.362	0.8212	123.657			0.9613	123.545	0.9853	123.769	1.2104	123.728	1.3057	122.272	1.6107	123.626	1.622	123.739
0.867	123.983	0.844	123.494	0.8217	123.749			0.962	123.871	0.9858	123.891	1.2109	123.779	1.3062	122.343	1.6117	123.728	1.6228	123.81
0.868	124.024	0.8446	123.576	0.8222	123.84			0.9627	123.963	0.9864	124.003	1.2114	123.84	1.3068	122.465	1.6125	123.84	1.6238	124.003
0.868	124.207	0.8452	123.688	0.8278	124.166			0.9635	123.993	0.9869	124.115	1.2119	124.014	1.3072	122.557	1.6136	123.952	1.6245	124.136
0.869	124.278	0.8457	123.789	0.829	124.238			0.9642	123.932	0.9873	124.197	1.2126	124.064	1.3076	122.659	1.6143	124.044	1.6249	124.217
0.869	124.217	0.8461	123.891	0.8299	124.258			0.9649	124.136	0.9875	124.258	1.213	124.217	1.3081	122.761	1.615	124.136	1.6256	124.278
0.87	124.441	0.8467	124.024	0.8308	124.177			0.9655	124.289	0.9878	124.329	1.2136	124.319	1.3088	122.852	1.6156	124.258	1.6261	124.36
0.87	124.615	0.8472	124.126	0.8314	124.502			0.9659	124.38	0.9885	124.462	1.214	124.452	1.3092	122.954	1.6164	124.35	1.6264	124.462
0.871	124.706	0.8477	124.187	0.8326	124.36			0.9667	124.533	0.9888	124.543	1.2143	124.553	1.3098	123.056	1.6169	124.441	1.6271	124.533
0.872	124.788	0.8482	124.309	0.8334	124.513			0.9673	124.737	0.9893	124.645	1.2149	124.676	1.3104	123.138	1.6173	124.523	1.6277	124.625
0.873	124.615	0.8488	124.411	0.8342	124.655			0.9673	124.808	0.9893	124.737	1.2153	124.767	1.3108	123.25	1.6178	124.655	1.6284	124.737
0.874	124.89	0.8493	124.502	0.835	124.757			0.968	124.92	0.9897	124.828	1.2158	124.788	1.3115	123.382	1.6187	124.767	1.6289	124.828
0.874	125.042	0.8497	124.615	0.8368	124.92			0.9687	125.022	0.9898	124.961	1.2165	124.89	1.3121	123.463	1.6186	124.89	1.6295	124.951
0.875	124.9	0.8504	124.716	0.8383	124.991			0.9693	124.849	0.9904	125.073	1.217	124.798	1.3129	123.586	1.6189	125.012	1.6301	125.063
0.879	125.185	0.851	124.808	0.8394	125.185			0.97	125.093	0.9908	125.175	1.2176	124.981	1.3134	123.667	1.6198	125.093	1.631	125.195
0.884	125.154	0.8516	124.951	0.8402	125.287			0.9705	125.246	0.9913	125.256	1.2181	125.277	1.314	123.769	1.6201	125.175	1.6316	125.317
0.887	125.409	0.8523	125.052	0.8416	125.328			0.971	125.226	0.9923	125.338	1.2185	125.409	1.3145	123.891	1.6209	125.246	1.6325	125.409
0.888	125.44	0.8525	125.124	0.8846	119.46			0.9715	125.246	0.9929	125.429	1.219	125.501	1.3148	124.003	1.6217	125.358	1.6329	125.46
0.904	125.715	0.8531	125.226	0.8941	101.258			0.9721	125.338	0.9934	125.552	1.2195	125.603	1.3154	124.064	1.6225	125.45	1.6337	125.592
0.935	119.898	0.8537	125.297	0.9638	23.6211			0.9726	125.46	0.9944	125.704	1.22	125.725	1.3159	124.177	1.6232	125.562	1.6345	125.745
0.949	83.881	0.8542	125.419	1.1367	0			0.9732	125.552	0.9953	125.867	1.2204	125.806	1.3167	124.319	1.6241	125.653	1.6352	125.867
0.996	26.1269	0.8547	125.501					0.9736	125.684	0.9958	125.969	1.2208	125.898	1.3172	124.401	1.6248	125.766	1.6361	125.969
1.051	6.04025	0.8553	125.603					0.974	125.755	0.9961	126.051	1.2214	126.02	1.3176	124.492	1.6256	125.867	1.6367	126.061
1.277	0	0.8558	125.694					0.9743	125.837	0.9963	126.122	1.2218	126.112	1.3184	124.594	1.6264	125.969	1.6373	126.142
		0.8564	125.786					0.9743	125.99	0.9966	126.193	1.2224	126.224	1.3189	124.706	1.6272	126.071	1.6381	126.204
		0.857	125.888					0.975	126.214	0.997	126.275	1.2228	126.326	1.3194	124.818	1.6282	126.204	1.6387	126.275
		0.8576	126.02					0.9752	126.305	0.9973	126.356	1.223	126.407	1.3201	124.93	1.6288	126.285	1.6394	126.366
		0.8581	126.112					0.9759	126.316	0.9978	126.479	1.2235	126.519	1.3205	125.022	1.6296	126.417	1.6402	126.468
		0.8585	126.193					0.9764	126.356	0.998	126.611	1.2238	126.499	1.3208	125.103	1.6303	126.509	1.641	126.601
		0.8592	126.336					0.9769	126.428	0.9985	126.682	1.2243	126.366	1.3215	125.165	1.6311	126.611	1.6418	126.723
		0.8597	126.438					0.977	126.57	0.9988	126.784	1.2248	126.58	1.322	125.287	1.6318	126.723	1.6427	126.825
		0.8602	126.529					0.9776	126.774	0.9991	126.886	1.2251	126.57	1.3225	125.429	1.6324	126.804	1.6435	126.937
		0.8609	126.631					0.9781	126.957	0.9996	126.998	1.2256	126.754	1.3232	125.541	1.633	126.886	1.6441	127.039
		0.8614	126.733					0.9782	126.835	1.0001	127.11	1.2258	126.917	1.324	125.664	1.6334	126.998	1.6449	127.12
		0.8619	126.825					0.9788	126.927	1.0013	127.202	1.2263	126.957	1.3244	125.755	1.634	127.09	1.6456	127.222
		0.8625	126.957					0.979	127.141	1.0017	127.283	1.2266	127.192	1.3249	125.847	1.6344	127.171	1.6461	127.304
		0.8631	127.039					0.9796	127.344	1.0022	127.395	1.227	127.273	1.3254	125.939	1.6345	127.293	1.6468	127.426
		0.8638	127.141					0.9802	127.538	1.0027	127.507	1.2275	127.416	1.3261	126.051	1.6348	127.416	1.6476	127.568
		0.8645	127.263					0.9808	127.477	1.0033	127.609	1.228	127.416	1.3265	126.132	1.6353	127.517	1.6479	127.701
		0.8652	127.355					0.9813	127.599	1.0037	127.731	1.2285	127.497	1.327	126.214	1.6361	127.619	1.6482	127.823
		0.8662	127.446					0.9821	127.589	1.0043	127.833	1.2291	127.63	1.3278	126.336	1.6369	127.711	1.6489	127.915
		0.8671	127.558					0.9828	127.894	1.0048	127.945	1.2296	127.772	1.3283	126.438	1.6377	127.813	1.6494	128.006
		0.8677	127.65					0.9836	127.782	1.0055	128.037	1.2302	127.935	1.3287	126.54	1.6387	127.894	1.6495	128.078
		0.8688	127.731					0.9843	127.864	1.0061	128.159	1.2305	128.027	1.3295	126.641	1.6391	127.996	1.65	128.19
		0.8699	127.833					0.9853	127.996	1.0067	128.261	1.2313	128.159	1.3301	126.743	1.6401	128.098	1.6501	128.271
		0.8709	127.925					0.9862	128.271	1.0071	128.353	1.2318	128.231	1.3308	126.855	1.6409	128.21	1.6505	128.343
		0.8721	128.047					0.9865	128.434	1.0078	128.455	1.2322	128.322	1.3311	126.967	1.6415	128.332	1.6512	128.434
		0.8961	121.487					0.9875	128.383	1.0082	128.577	1.2331	128.495	1.3317	127.069	1.6423	128.434	1.6516	128.536
		0.9181	113.604					0.9881	128.536	1.0086	128.668	1.2336	128.597	1.3322	127.161	1.643	128.526	1.6522	128.638
		0.9365	91.1232					0.9889	128.658	1.0091	128.73	1.2341	128.607	1.3328	127.273	1.6436	128.618	1.6531	128.73
		0.972	40.815					0.9896	128.903	1.0097	128.811	1.2348	128.648	1.3333	127.375	1.6443	128.73	1.6537	128.821
		1.0712	1.86402					0.9903	128.75	1.0104	128.913	1.2353	128.77	1.3338	127.467	1.6454	128.862	1.6546	128.913
		1.292	0					0.991	128.984	1.0109	129.035	1.236	128.872	1.3342	127.528	1.6462	128.984	1.6549	128.994
								0.9913	128.994	1.0114	129.137	1.2365	128.882	1.3346	127.65	1.6469	129.086	1.6559	129.178
								0.9921	129.127	1.0121	129.239	1.237	129.117	1.3355	127.793	1.6477	129.168	1.6569	129.32
								0.9923	129.229	1.0128	129.331	1.2373	129.31	1.336	127.894	1.6479	129.239	1.6574	129.422
								0.9926	129.412	1.0134	129.483	1.2377	129.29	1.3366	127.996	1.6489	129.341	1.658	129.504
								0.9925	129.453	1.0142	129.616	1.2382	129.341	1.3371	128.088	1.6495	129.453	1.6585	129.585
								0.9932	129.524	1.0149	129.738	1.2388	129.382	1.3375	128.159	1.6501	129.544	1.6591	129.667
								0.9936	129.667	1.0156	129.83	1.239	129.422	1.3382	128.251	1.6506	129.657	1.6598	129.758
								0.9939	129.758	1.016	129.911	1.2395	129.575	1.3386	128.332	1.6512	129.748	1.6604	129.84
								0.9943	130.003	1.0164	129.982	1.2399	129.646	1.3394	128.465	1.6518	129.84	1.661	129.921
								0.9949	129.799	1.0169	130.033	1.2405	129.769	1.3399	128.567	1.6522	129.932	1.6618	130.044
								0.9954	130.084	1.0173	130.125	1.2409	130.044	1.3404	128.679	1.6528	130.023	1.6624	130.156
								0.996	130.288	1.0177	130.196	1.2413	130.156	1.341	128.77	1.6536	130.115	1.6631	130.257
								0.9968	130.42	1.0184	130.349	1.2415	130.39	1.3416	128.893	1.6542	130.237	1.6638	130.349
								0.9976	130.288	1.0189	130.533	1.2417	130.207	1.3421	128.974	1.6552	130.359	1.6645	130.441
								0.9988	130.431	1.0195	130.645	1.2423	130.37	1.3427	129.066	1.6558	130.461	1.665	130.543
								1.0002	130.665	1.0201	130.767	1.2428	130.461	1.3433	129.198	1.6565	130.563	1.6657	130.645
								1.0009	130.533	1.0206	130.869	1.2432	130.645	1.3439	129.3	1.6571	130.665	1.6665	130.767
								1.0017	130.94	1.0212	130.96	1.2438	130.787	1.3444	129.412	1.6576	130.736	1.667	130.869
								1.0024	131.011	1.0215	131.032	1.2441	130.848	1.3451	129.524	1.6584	130.838	1.6679	130.96
								1.0034	130.828	1.022	131.113	1.2449	130.777	1.3454	129.606	1.6592	130.96	1.6685	131.052
								1.0043	130.94	1.0225	131.154	1.2452	130.879	1.3459	129.687	1.66	131.062	1.6691	131.154
								1.0047	131.195	1.0232	131.276	1.246	130.981	1.3466	129.809	1.6608	131.195	1.6699	131.266
								1.0054	131.439	1.024	131.429	1.2465	131.083	1.3471	129.921	1.6616	131.276	1.6709	131.378
								1.0061	131.531	1.0244	131.541	1.2468	131.195	1.3477	130.013	1.6625	131.409	1.6717	131.521
								1.0067	131.531	1.0251	131.643	1.2473	131.337	1.3482	130.074	1.663	131.47	1.6727	131.633
								1.0067	131.663	1.0256	131.755	1.2479	131.673	1.3491	130.237	1.6638	131.582	1.6733	131.745
								1.007	131.571	1.0259	131.867	1.2484	131.663	1.3497	130.339	1.6647	131.714	1.6737	131.836
								1.0077	131.867	1.0264	131.959	1.249	131.755	1.3503	130.451	1.6654	131.826	1.6746	131.918
								1.0081	131.775	1.0271	132.04	1.2494	131.877	1.3508	130.563	1.666	131.938	1.6751	132.009
								1.0086	132.122	1.0275	132.122	1.25	132.06	1.3514	130.665	1.6667	132.02	1.6756	132.101
								1.0093	131.897	1.028	132.234	1.2505	131.867	1.3519	130.757	1.6672	132.111	1.6764	132.274
								1.0098	132.111	1.0286	132.346	1.2512	132.223	1.3525	130.848	1.6678	132.203	1.6772	132.397
								1.0102	132.427	1.029	132.478	1.2516	132.315	1.3531	130.93	1.6687	132.325	1.678	132.498
								1.0115	132.397	1.0296	132.56	1.2519	132.254	1.3538	131.052	1.6692	132.407	1.6786	132.59
								1.0416	127.253	1.0301	132.641	1.2523	132.335	1.3542	131.154	1.6698	132.529	1.6791	132.641
								1.0518	122.139	1.0306	132.733	1.2531	132.376	1.3547	131.235	1.6707	132.621	1.6798	132.733
								1.0747	116.782	1.0313	132.814	1.2535	132.804	1.3554	131.358	1.6714	132.702	1.6804	132.835
								1.088	108.307	1.0318	132.926	1.254	132.835	1.3559	131.47	1.6717	132.804	1.6811	132.926
								1.1077	79.389	1.0324	133.038	1.2544	132.926	1.3565	131.551	1.6725	132.916	1.6817	133.028
								1.1449	29.0706	1.0329	133.14	1.2549	133.038	1.3571	131.622	1.673	133.008	1.6826	133.181
								1.2265	0	1.0334	133.252	1.2551	133.13	1.3577	131.755	1.6736	133.099	1.6834	133.273
										1.0341	133.344	1.2558	133.283	1.3582	131.877	1.6742	133.191	1.6839	133.374
										1.0345	133.446	1.2563	133.436	1.3588	131.969	1.6748	133.283	1.6847	133.497
										1.0353	133.527	1.257	133.466	1.3593	132.071	1.6753	133.374	1.6854	133.578
										1.0359	133.619	1.2575	133.303	1.3598	132.172	1.6759	133.486	1.6861	133.66
										1.0362	133.741	1.2578	133.721	1.3602	132.223	1.6765	133.588	1.6867	133.751
										1.037	133.833	1.2585	133.731	1.361	132.335	1.6771	133.7	1.6875	133.843
										1.0376	133.914	1.259	133.751	1.3613	132.427	1.6777	133.792	1.6883	133.945
										1.0393	134.169	1.2594	133.802	1.3617	132.529	1.6783	133.884	1.6888	134.077
										1.041	134.159	1.2601	134.189	1.3621	132.651	1.6791	133.986	1.6898	134.179
										1.0423	134.25	1.2604	134.199	1.3627	132.743	1.6795	134.087	1.6907	134.291
										1.0431	134.536	1.2609	134.118	1.3632	132.855	1.6803	134.21	1.6913	134.362
										1.044	134.525	1.2614	134.464	1.3637	132.967	1.6811	134.311	1.6919	134.413
										1.0448	134.556	1.2619	134.464	1.3642	133.048	1.6819	134.413	1.693	134.556
										1.0456	134.525	1.2624	134.352	1.3647	133.14	1.6827	134.485	1.6936	134.668
										1.0462	134.729	1.2624	134.352	1.3651	133.242	1.6832	134.597	1.6939	134.8
										1.047	135.025	1.2632	134.485	1.3654	133.334	1.6838	134.709	1.695	134.882
										1.0478	134.892	1.2637	134.862	1.366	133.486	1.6846	134.811	1.6953	134.974
										1.0482	135.035	1.2641	134.974	1.3666	133.568	1.6857	134.912	1.6961	135.075
										1.0489	135.198	1.2647	134.872	1.3673	133.68	1.6863	135.004	1.6967	135.157
										1.0497	135.361	1.2653	135.157	1.3678	133.792	1.687	135.106	1.6978	135.279
										1.0502	135.269	1.2657	135.422	1.3683	133.884	1.6878	135.228	1.6983	135.391
										1.051	135.534	1.2662	135.391	1.3689	133.955	1.6884	135.31	1.6992	135.483
										1.0516	135.503	1.2667	135.34	1.3693	134.047	1.689	135.412	1.6998	135.585
										1.0523	135.636	1.2671	135.615	1.3697	134.149	1.6902	135.534	1.7004	135.646
										1.0528	135.931	1.2677	135.727	1.3705	134.291	1.6911	135.697	1.701	135.748
										1.0535	135.87	1.2682	135.625	1.3711	134.383	1.6921	135.799	1.7015	135.839
										1.0542	135.87	1.2687	135.921	1.3716	134.464	1.6927	135.911	1.7024	135.972
										1.0549	136.145	1.2689	136.013	1.3722	134.536	1.6935	135.992	1.7032	136.084
										1.0556	136.196	1.2694	135.931	1.3728	134.648	1.6944	136.094	1.7038	136.196
										1.0562	136.186	1.2699	136.288	1.3735	134.77	1.6951	136.186	1.7045	136.288
										1.0567	136.247	1.2705	136.125	1.374	134.872	1.6957	136.257	1.7051	136.369
										1.0574	136.512	1.2708	136.359	1.3747	134.953	1.6965	136.369	1.7059	136.461
										1.0581	136.644	1.2714	136.512	1.3755	135.086	1.6974	136.481	1.7066	136.542
										1.0656	136.664	1.2719	136.614	1.3761	135.198	1.6982	136.593	1.7072	136.664
										1.0687	136.858	1.2725	136.848	1.3766	135.31	1.6988	136.675	1.7079	136.776
										1.1158	133.924	1.2732	136.644	1.3773	135.412	1.6993	136.766	1.7087	136.878
										1.1291	128.77	1.2736	136.98	1.3782	135.534	1.6998	136.858	1.7095	136.98
										1.1355	118.177	1.2744	136.797	1.3785	135.605	1.7002	136.939	1.7105	137.072
										1.1461	103.051	1.2747	137.255	1.3793	135.717	1.701	137.041	1.7113	137.164
										1.1688	63.1527	1.2752	137.214	1.3799	135.809	1.7016	137.164	1.7119	137.245
										1.2121	14.8613	1.2757	137.388	1.3805	135.931	1.7022	137.245	1.7127	137.347
										1.3023	0	1.2761	137.153	1.3811	136.063	1.7027	137.347	1.7135	137.5
												1.2765	137.5	1.3817	136.186	1.7033	137.459	1.714	137.591
												1.277	137.642	1.3821	136.257	1.7038	137.561	1.7148	137.683
												1.2775	137.459	1.3829	136.359	1.7045	137.663	1.7153	137.775
												1.2778	137.734	1.3832	136.43	1.7052	137.765	1.7156	137.856
												1.2779	137.989	1.3838	136.512	1.7056	137.877	1.7164	137.958
												1.2787	137.795	1.3842	136.624	1.7068	137.978	1.7171	138.101
												1.2787	137.795	1.3848	136.715	1.7073	138.05	1.7178	138.182
												1.2793	137.978	1.3852	136.787	1.7082	138.152	1.7184	138.304
												1.2797	138.406	1.3858	136.899	1.7094	138.294	1.7194	138.396
												1.2803	138.284	1.3864	137.041	1.7104	138.406	1.7201	138.498
												1.2807	138.539	1.3869	137.153	1.7111	138.518	1.7212	138.63
												1.2812	138.753	1.3875	137.265	1.7121	138.63	1.7219	138.732
												1.2819	138.63	1.3882	137.377	1.7128	138.702	1.7228	138.844
												1.2823	138.732	1.3888	137.489	1.7133	138.814	1.7234	138.936
												1.2828	138.885	1.389	137.571	1.714	138.905	1.7242	139.068
												1.2834	138.844	1.3897	137.663	1.7147	139.028	1.7249	139.15
												1.284	139.18	1.3903	137.734	1.7151	139.119	1.7258	139.231
												1.2845	139.007	1.3905	137.805	1.7156	139.211	1.7263	139.333
												1.2853	139.394	1.3911	137.958	1.7162	139.313	1.7268	139.445
												1.2858	139.282	1.3921	138.172	1.7168	139.394	1.7278	139.557
												1.2865	139.567	1.3925	138.192	1.7174	139.506	1.7286	139.659
												1.2873	139.72	1.3928	138.233	1.7182	139.629	1.7293	139.761
												1.2877	139.547	1.3933	138.325	1.7189	139.761	1.7299	139.832
												1.2882	139.792	1.3939	138.416	1.7196	139.853	1.7307	139.914
												1.2887	140.128	1.3942	138.539	1.7205	139.944	1.7315	140.026
												1.2893	139.883	1.395	138.641	1.7213	140.036	1.7325	140.23
												1.2896	140.117	1.3957	138.753	1.7222	140.128	1.7333	140.331
												1.2902	140.403	1.3962	138.834	1.723	140.199	1.7339	140.403
												1.2905	140.25	1.3969	138.956	1.7236	140.301	1.7346	140.474
												1.291	140.291	1.3974	139.068	1.7245	140.413	1.7353	140.555
												1.2915	140.688	1.3978	139.17	1.7253	140.545	1.7362	140.637
												1.2917	140.474	1.3983	139.272	1.7261	140.668	1.7365	140.708
												1.2921	140.688	1.3989	139.384	1.727	140.78	1.7372	140.82
												1.2926	140.983	1.3994	139.496	1.7278	140.871	1.7378	140.943
												1.2931	140.83	1.4	139.608	1.7284	140.963	1.7386	141.044
												1.2933	140.973	1.4004	139.69	1.7292	141.075	1.7394	141.146
												1.2937	141.309	1.401	139.781	1.7303	141.177	1.7401	141.238
												1.2942	141.187	1.4015	139.873	1.731	141.279	1.741	141.36
												1.2949	141.248	1.4021	139.995	1.7315	141.391	1.7416	141.452
												1.2954	141.594	1.4026	140.087	1.7323	141.493	1.7423	141.543
												1.296	141.442	1.4031	140.179	1.733	141.574	1.7432	141.625
												1.2966	141.554	1.4037	140.291	1.7336	141.676	1.7441	141.747
												1.2971	141.9	1.4042	140.403	1.7339	141.737	1.745	141.92
												1.2978	141.798	1.4046	140.474	1.7346	141.829	1.7458	142.032
												1.2985	141.747	1.4052	140.555	1.7355	141.992	1.7466	142.124
												1.2992	142.216	1.4058	140.759	1.7365	142.155	1.7473	142.206
												1.2998	142.185	1.4069	141.004	1.7372	142.236	1.7477	142.287
												1.3003	142.226	1.4077	141.004	1.7377	142.297	1.7484	142.369
												1.3009	142.572	1.4078	141.146	1.7381	142.379	1.7491	142.45
												1.3014	142.399	1.4085	141.024	1.7383	142.46	1.7499	142.552
												1.3018	142.399	1.409	141.085	1.7391	142.603	1.7506	142.644
												1.3019	142.766	1.4095	141.493	1.7403	142.776	1.7513	142.745
												1.3025	142.766	1.4103	141.248	1.7414	142.898	1.7521	142.857
												1.303	142.664	1.4106	141.452	1.7422	142.98	1.7528	142.959
												1.3034	143.143	1.411	141.656	1.7432	143.041	1.7536	143.071
												1.3039	142.919	1.4117	141.798	1.7441	143.122	1.7543	143.163
												1.3043	143.132	1.4121	141.727	1.7451	143.194	1.7552	143.255
												1.3048	143.438	1.4127	141.92	1.7458	143.285	1.7561	143.357
												1.3054	143.306	1.4134	141.951	1.7466	143.367	1.7571	143.438
												1.3061	143.418	1.4139	142.104	1.7473	143.438	1.758	143.601
												1.3065	143.754	1.4143	142.165	1.7482	143.56	1.7592	143.723
												1.3077	143.621	1.415	142.409	1.7489	143.652	1.7601	143.815
												1.3084	143.744	1.4158	142.491	1.7498	143.764	1.7607	143.947
												1.3091	143.876	1.4165	142.582	1.7503	143.896	1.7621	144.07
												1.3098	143.937	1.4169	142.786	1.7514	144.059	1.7631	144.182
												1.3104	144.273	1.4175	142.674	1.7524	144.182	1.7638	144.273
												1.311	144.1	1.4179	142.735	1.753	144.273	1.7645	144.334
												1.3114	144.192	1.4185	142.919	1.7536	144.375	1.765	144.396
												1.3118	144.528	1.419	143.163	1.7544	144.457	1.7656	144.477
												1.3123	144.345	1.4199	143.102	1.7549	144.548	1.7663	144.569
												1.3126	144.396	1.4202	143.265	1.7558	144.63	1.7678	144.783
												1.3129	144.834	1.4208	143.387	1.7563	144.691	1.7687	144.884
												1.3137	144.762	1.4214	143.499	1.7571	144.834	1.7697	144.966
												1.3139	144.671	1.422	143.703	1.7579	144.976	1.7701	145.068
												1.3141	145.16	1.4224	143.642	1.759	145.098	1.7707	145.149
												1.3146	145.16	1.423	143.672	1.7598	145.2	1.7716	145.221
												1.3156	144.976	1.4234	143.805	1.7604	145.292	1.7725	145.292
												1.316	145.455	1.4241	143.856	1.7611	145.394	1.7735	145.373
												1.3167	145.353	1.4246	144.131	1.7616	145.485	1.7747	145.516
												1.3173	145.384	1.4251	144.263	1.7621	145.577	1.776	145.608
												1.3177	145.75	1.4256	144.365	1.7627	145.659	1.7773	145.72
												1.3183	145.822	1.426	144.243	1.7632	145.73	1.7786	145.791
												1.3191	145.638	1.4266	144.477	1.7637	145.862	1.7808	146.086
												1.3197	146.107	1.4271	144.579	1.765	146.148	1.7822	146.107
												1.3203	146.076	1.4277	144.66	1.7657	146.219	1.7834	146.066
												1.3207	146.035	1.428	144.935	1.7666	146.097	1.7852	146.412
												1.3214	146.382	1.4288	144.864	1.7672	146.433	1.7863	146.28
												1.3219	146.26	1.4292	144.925	1.7682	146.331	1.7876	146.524
												1.3223	146.555	1.4298	144.966	1.7689	146.616	1.7884	146.718
												1.323	146.565	1.4303	145.058	1.7701	146.535	1.7903	146.606
												1.3233	146.463	1.4309	145.251	1.7706	146.799	1.7914	146.708
												1.3237	146.84	1.4314	145.557	1.7716	146.749	1.7927	146.932
												1.3244	146.769	1.4321	145.557	1.7727	146.962	1.7938	146.881
												1.3248	147.003	1.4325	145.73	1.7736	146.973	1.7951	147.105
												1.3251	146.901	1.4333	145.822	1.7744	147.095	1.7964	147.248
												1.3254	147.248	1.434	145.71	1.7755	147.217	1.7973	147.36
												1.3258	147.054	1.4347	145.873	1.7763	147.299	1.7984	147.268
												1.3263	147.492	1.4354	145.883	1.7773	147.411	1.7993	147.553
												1.327	147.248	1.4358	146.198	1.7784	147.492	1.8004	147.675
												1.3274	147.624	1.4366	146.331	1.7794	147.584	1.8016	147.604
												1.328	147.747	1.4372	146.463	1.7803	147.665	1.8025	147.95
												1.3283	147.543	1.438	146.545	1.7808	147.767	1.8033	147.91
												1.3286	147.971	1.4384	146.596	1.7815	147.879	1.8043	147.91
												1.3292	147.971	1.4391	146.759	1.7831	148.001	1.8053	148.134
												1.3296	147.859	1.4398	146.861	1.784	148.073	1.8064	148.236
												1.33	148.297	1.4404	146.85	1.785	148.195	1.8075	148.246
												1.3306	148.256	1.4411	146.901	1.7861	148.307	1.8086	148.399
												1.3309	148.368	1.4417	146.911	1.7871	148.429	1.81	148.5
												1.3316	148.551	1.4421	147.146	1.7882	148.521	1.8111	148.582
												1.3321	148.399	1.4426	147.278	1.7891	148.592	1.8122	148.684
												1.3325	148.837	1.4431	147.441	1.7902	148.684	1.8133	148.775
												1.3332	148.643	1.4436	147.472	1.7919	148.867	1.8143	148.867
												1.3336	148.908	1.4441	147.431	1.7931	149.02	1.8153	148.959
												1.334	149.02	1.4446	147.726	1.7941	149.112	1.8165	149.04
												1.3345	148.969	1.4452	147.869	1.7949	149.193	1.8179	149.305
												1.3349	149.356	1.4458	147.838	1.796	149.275	1.8193	149.224
												1.3355	149.101	1.4465	147.981	1.7968	149.346	1.8233	149.59
												1.336	149.458	1.4472	147.869	1.7976	149.438	1.8252	149.611
												1.3368	149.58	1.4479	148.093	1.7986	149.519	1.8268	149.58
												1.3374	149.366	1.4484	148.093	1.7996	149.631	1.8296	149.672
												1.3378	149.753	1.4491	148.225	1.8006	149.692	1.831	149.774
												1.3385	149.713	1.4496	148.49	1.8023	149.835	1.8323	149.916
												1.3391	150.018	1.4503	148.694	1.803	149.927	1.8338	150.049
												1.3397	149.876	1.4508	148.796	1.8041	150.039	1.8351	150.171
												1.3398	150.171	1.4516	148.633	1.8049	150.14	1.836	150.283
												1.3405	150.008	1.4523	148.949	1.8058	150.252	1.8371	150.395
												1.3409	150.364	1.453	149	1.8065	150.364	1.8381	150.487
												1.3415	150.354	1.4544	149.173	1.8074	150.446	1.8396	150.578
												1.3421	150.263	1.4553	149.183	1.808	150.548	1.8411	150.65
												1.3425	150.68	1.4562	149.173	1.8089	150.629	1.8422	150.741
												1.3431	150.68	1.4568	149.376	1.8098	150.741	1.8434	150.833
												1.3435	150.599	1.4576	149.489	1.8105	150.823	1.8443	150.935
												1.3439	151.016	1.4585	149.458	1.8118	150.945	1.8457	151.027
												1.3446	151.016	1.4592	149.682	1.8128	151.098	1.8472	151.169
												1.345	150.884	1.4599	149.906	1.8141	151.22	1.8484	151.322
												1.3456	151.302	1.4606	149.937	1.8152	151.322	1.8494	151.424
												1.3462	151.342	1.4614	149.835	1.8164	151.414	1.8507	151.505
												1.3469	151.169	1.462	150.263	1.8173	151.516	1.8514	151.587
												1.3473	151.597	1.4627	150.252	1.818	151.587	1.8524	151.678
												1.348	151.678	1.4633	150.375	1.819	151.668	1.8534	151.74
												1.3486	151.505	1.4642	150.568	1.8199	151.75	1.8544	151.831
												1.349	151.913	1.465	150.517	1.8208	151.841	1.8555	151.903
												1.3496	152.015	1.4653	150.589	1.8218	151.984	1.8567	151.984
												1.3502	151.831	1.466	150.802	1.8229	152.127	1.8579	152.127
												1.3506	152.229	1.4665	150.915	1.8234	152.229	1.8593	152.3
												1.3513	152.351	1.4671	150.965	1.8246	152.32	1.861	152.422
												1.3519	152.157	1.4676	151.016	1.8257	152.402	1.866	152.504
												1.3523	152.534	1.4682	151.139	1.8264	152.483	1.8953	152.514
												1.3531	152.758	1.4689	151.118	1.8272	152.534	1.9431	152.667
												1.3537	152.514	1.4692	151.291	1.8283	152.636	2.0943	147.003
												1.354	152.87	1.4697	151.281	1.8291	152.717	2.1123	141.605
												1.3545	153.023	1.4704	151.617	1.8304	152.799	2.1401	135.605
												1.3551	152.779	1.4711	151.699	1.8331	152.931	2.1663	109.295
												1.3552	153.054	1.4716	151.699	1.8346	153.186	2.2087	48.5868
												1.3557	153.278	1.4719	151.903	1.836	153.196	2.3311	2.05756
												1.3559	153.054	1.4724	151.994	1.837	153.247	2.5978	0
												1.3562	153.339	1.4731	151.903	1.8383	153.339
												1.3566	153.624	1.4737	152.055	1.8398	153.502
												1.3572	153.532	1.4744	152.106	1.8412	153.593
												1.3579	153.461	1.4749	152.381	1.8437	153.604
												1.3585	153.807	1.4756	152.544	1.9064	153.705
												1.3592	154.031	1.4764	152.534	1.9208	153.889
												1.36	153.818	1.4769	152.565	2.0024	152.728
												1.3602	154.082	1.4778	152.86	2.0652	145.985
												1.3609	154.347	1.4786	152.962	2.0749	139.792
												1.3616	154.205	1.4793	153.064	2.087	134.413
												1.3621	154.276	1.4799	153.155	2.1146	127.843
												1.3625	154.541	1.4808	153.227	2.1256	120.448
												1.3632	154.704	1.4814	153.125	2.1475	86.2034
												1.3638	154.5	1.4822	153.155	2.1996	28.2965
												1.3642	154.877	1.483	153.471	2.3379	0
												1.3645	154.969	1.4839	153.685
												1.3647	154.785	1.4845	153.481
												1.3651	155.111	1.4851	153.593
												1.3657	155.284	1.4858	153.767
												1.3661	155.05	1.4865	154.021
												1.3663	155.498	1.487	154.215
												1.3666	155.671	1.4878	154.337
												1.3666	155.671	1.4883	154.306
												1.3682	155.702	1.489	154.327
												1.3691	155.855	1.4894	154.469
												1.3695	155.661	1.4899	154.5
												1.3702	156.069	1.4906	154.551
												1.3708	156.303	1.4912	154.907
												1.3717	156.109	1.4917	154.856
												1.3722	156.272	1.4924	154.969
												1.3727	156.588	1.4931	154.907
												1.373	156.344	1.4936	155.294
												1.3733	156.547	1.4941	155.376
												1.3737	156.873	1.4947	155.478
												1.3741	156.649	1.4952	155.366
												1.3744	156.934	1.4961	155.559
												1.3747	157.148	1.4967	155.631
												1.3752	157.087	1.4969	155.682
												1.3759	157.159	1.4978	155.885
												1.3767	157.474	1.4985	155.987
												1.3774	157.26	1.4993	156.201
												1.3778	157.464	1.5001	156.344
												1.3786	157.81	1.5011	156.445
												1.3793	157.607	1.5018	156.496
												1.38	157.841	1.5029	156.384
												1.38	157.841	1.5041	156.629
												1.3813	157.902	1.505	156.863
												1.3818	158.259	1.5058	156.934
												1.3825	158.432	1.5066	156.883
												1.3825	158.432	1.5073	156.945
												1.383	158.523	1.5082	156.955
												1.3836	158.707	1.5089	157.362
												1.3841	158.513	1.5097	157.209
												1.3842	158.717	1.5104	157.393
												1.3847	159.023	1.5109	157.566
												1.3854	158.88	1.512	157.454
												1.3858	158.972	1.5125	157.77
												1.3865	159.318	1.5131	157.81
												1.3873	159.175	1.5139	157.882
												1.3881	159.175	1.5145	158.126
												1.3892	159.328	1.5152	158.218
												1.3899	159.44	1.5163	158.157
												1.3908	159.481	1.5169	158.289
												1.3916	159.644	1.5175	158.299
												1.3922	160.011	1.5183	158.371
												1.3931	159.837	1.519	158.737
												1.3936	159.888	1.5198	158.758
												1.3949	160.286	1.5209	158.697
												1.396	160.428	1.5215	158.809
												1.3972	160.387	1.522	159.002
												1.3983	160.387	1.5225	159.165
												1.3988	160.469	1.5235	159.328
												1.3995	160.479	1.5242	159.461
												1.4002	160.693	1.5249	159.41
												1.4008	161.029	1.5256	159.674
												1.4016	160.978	1.5262	159.786
												1.4022	160.999	1.527	159.624
												1.403	161.314	1.5277	159.858
												1.4037	161.314	1.5287	160
												1.4042	161.182	1.5295	159.98
												1.405	161.447	1.5325	160.082
												1.4054	161.763	1.5389	160.245
												1.4062	161.569	1.5422	160.428
												1.4066	161.701	1.5459	160.469
												1.4071	162.048	1.5505	160.601
												1.4079	162.017	1.556	160.652
												1.4085	161.905	1.5655	160.754
												1.409	162.119	1.6583	155.417
												1.4098	162.445	1.6709	150.1
												1.4106	162.374	1.6892	144.62
												1.4111	162.455	1.7072	130.645
												1.4114	162.751	1.744	70.7616
												1.4128	162.618	1.8618	10.5628
												1.4136	162.71	2.141	0
												1.4144	162.781
												1.4162	162.883
												1.4176	163.209
												1.4187	163.321
												1.4195	163.097
												1.4203	163.27
												1.4215	163.423
												1.4231	163.779
												1.4247	163.545
												1.4433	163.84
												1.4479	164.014
												1.4528	164.095
												1.4631	164.146
												1.4684	164.329
												1.5595	158.167
												1.5866	148.042
												1.6017	129.707
												1.6234	117.057
												1.7227	80.6419
												1.7626	23.9878
												1.8807	0
